# Supplementary material for: Multi-omics analyses related to mitochondria and ageing in triple-negative breast cancer implicate PYCR1 potentiates tumor progression
Source: Cancer Cell Int. 2026 Feb 26;26:150. doi: 10.1186/s12935-026-04235-0 (PMC13041056; doi:10.1186/s12935-026-04235-0)
Supplement: Supplementary file 7 — Supplementary Material 7 [file 12935_2026_4235_MOESM7_ESM.xlsx]

## Sheet: Sheet1
Gene Expression Discrepancies Between Tumor and Adjacent Normal Tissues
	baseMean	log2FoldChange	lfcSE	stat	pvalue	padj	change
C1orf112	792.557	1.92932	0.0897287	21.5018	1.5e-102	6.2e-101	UP
NFYA	3675.87	1.18887	0.08964	13.2628	3.81e-40	2.81e-39	UP
AOC1	83.3075	2.40032	0.175811	13.6529	1.94e-42	1.57e-41	UP
MAD1L1	27.0708	1.19583	0.129374	9.2432	2.39e-20	8.62e-20	UP
DBNDD1	2645.29	2.32684	0.136898	16.9969	8.66e-65	1.39e-63	UP
ARF5	5786.82	1.0526	0.0706274	14.9036	3.12e-50	3.28e-49	UP
CD38	661.019	1.37561	0.191089	7.19879	6.07e-13	1.58e-12	UP
FKBP4	11444.5	1.05311	0.0959066	10.9806	4.74e-28	2.29e-27	UP
SLC22A16	41.2413	2.10418	0.213214	9.86889	5.68e-23	2.28e-22	UP
PRSS22	672.107	1.54025	0.174375	8.83299	1.02e-18	3.43e-18	UP
SLC25A5	14413.8	1.02628	0.0700705	14.6463	1.42e-48	1.42e-47	UP
HOXA11	127.13	2.38649	0.244545	9.75889	1.69e-22	6.64e-22	UP
POLR2J	1986.95	1.17406	0.0924676	12.6969	6.15e-37	4.03e-36	UP
SOX8	1269.69	2.56811	0.25149	10.2116	1.76e-24	7.48e-24	UP
ITGAL	1394.46	1.11858	0.15035	7.43979	1.01e-13	2.73e-13	UP
REX1BD	1208.08	1.08739	0.124015	8.76821	1.82e-18	6.05e-18	UP
CRLF1	1172.36	2.44273	0.25072	9.74287	1.98e-22	7.75e-22	UP
CACNG3	0.632597	1.80677	0.397098	4.54994	5.37e-06	9.56e-06	UP
TMEM132A	5960.89	2.60669	0.12688	20.5446	8.61e-94	2.98e-92	UP
TNFRSF12A	3283.1	1.63251	0.141126	11.5678	6e-31	3.22e-30	UP
DLX6	130.261	4.6357	0.278343	16.6547	2.8e-62	4.2e-61	UP
BAIAP2L1	2149.6	1.70516	0.0791238	21.5505	5.24e-103	2.19e-101	UP
TTC22	1132.75	1.34184	0.153691	8.73077	2.53e-18	8.38e-18	UP
GGCT	2354.82	1.69247	0.107779	15.7031	1.44e-55	1.78e-54	UP
DBF4	1108.48	1.95602	0.0700897	27.9073	2.17e-171	2.6e-169	UP
GTF2IRD1	1854.72	1.05647	0.06869	15.3802	2.22e-53	2.58e-52	UP
PRSS21	367.501	1.42573	0.322518	4.42064	9.84e-06	1.73e-05	UP
PROM1	10449.3	1.14378	0.214415	5.33444	9.58e-08	1.89e-07	UP
CCDC124	3129.78	1.1693	0.109016	10.7259	7.69e-27	3.56e-26	UP
MATK	423.513	1.19723	0.188417	6.35417	2.1e-10	4.79e-10	UP
PAX6	186.48	5.57121	0.288183	19.3322	2.88e-83	7.63e-82	UP
RPUSD1	1528.69	1.53787	0.0878289	17.5099	1.2e-68	2.16e-67	UP
E2F2	960.793	3.65444	0.136345	26.8028	3e-158	3.07e-156	UP
SYN1	81.2138	1.4764	0.162375	9.09252	9.68e-20	3.39e-19	UP
CAMK1G	24.0418	1.29316	0.143362	9.02022	1.88e-19	6.5e-19	UP
TFAP2D	0.981497	1.94424	0.603656	3.22078	0.00127844	0.00192335	UP
CELSR3	590.026	2.27673	0.1461	15.5833	9.45e-55	1.14e-53	UP
MMP25	213.937	1.24932	0.149465	8.35858	6.35e-17	1.98e-16	UP
IL32	3992.98	1.95176	0.145857	13.3813	7.77e-41	5.89e-40	UP
MAPK8IP2	1061.63	2.21215	0.188492	11.736	8.33e-32	4.62e-31	UP
PAX7	58.3434	4.57823	0.577034	7.93407	2.12e-15	6.18e-15	UP
TRAF3IP3	589.575	1.70803	0.144334	11.8339	2.61e-32	1.47e-31	UP
ETV7	578.082	2.99333	0.150109	19.9411	1.79e-88	5.52e-87	UP
NCAPD2	8730.03	1.79498	0.0950168	18.8912	1.35e-79	3.27e-78	UP
PRSS3	47.4534	2.44522	0.233699	10.4631	1.28e-25	5.67e-25	UP
LYPLA2	3974.33	1.20485	0.0760692	15.8389	1.68e-56	2.11e-55	UP
SLC6A7	11.2033	1.12469	0.192821	5.83283	5.45e-09	1.15e-08	UP
DPF1	53.9359	1.85597	0.158809	11.6868	1.49e-31	8.16e-31	UP
PLAUR	2906.46	2.54888	0.107382	23.7365	1.51e-124	9.82e-123	UP
ANLN	3758.34	4.43034	0.121944	36.3311	5.22e-289	3.28e-286	UP
QPCTL	927.492	1.18379	0.0869041	13.6217	2.97e-42	2.38e-41	UP
ZBTB32	65.6074	2.02733	0.152672	13.279	3.07e-40	2.28e-39	UP
GABRA3	99.5697	5.65491	0.352985	16.0203	9.22e-58	1.2e-56	UP
BRCA1	963.216	1.01879	0.120805	8.43334	3.36e-17	1.06e-16	UP
NR1H4	4.43335	1.13248	0.514144	2.20265	0.0276194	0.0367365	UP
PSMC4	6127.49	1.40121	0.0797001	17.581	3.44e-69	6.26e-68	UP
SLC25A39	8577.99	1.40467	0.0792015	17.7354	2.23e-70	4.22e-69	UP
DDX11	1723.04	1.37251	0.106545	12.882	5.68e-38	3.87e-37	UP
GPRC5A	7670.07	1.37725	0.17847	7.71696	1.19e-14	3.36e-14	UP
CD6	736.661	1.77877	0.13939	12.7611	2.7e-37	1.8e-36	UP
TACC3	3238.97	2.94251	0.0880446	33.4207	6.86e-245	1.99e-242	UP
POLA2	345.572	1.58389	0.0885096	17.8951	1.29e-71	2.5e-70	UP
ZC3H3	2019.99	1.20976	0.075227	16.0815	3.44e-58	4.56e-57	UP
WAS	757.312	1.09835	0.125707	8.7374	2.39e-18	7.92e-18	UP
DPEP1	70.455	2.46668	0.20282	12.1619	4.96e-34	2.96e-33	UP
SLC38A5	602.061	2.38399	0.147713	16.1394	1.35e-58	1.82e-57	UP
SLC11A1	486.057	1.87497	0.135433	13.8443	1.38e-43	1.15e-42	UP
SYT13	506.969	2.5329	0.262495	9.64932	4.95e-22	1.91e-21	UP
RUNX3	2040.91	1.17845	0.132873	8.86898	7.38e-19	2.5e-18	UP
PLEKHB1	2747.2	1.46775	0.175483	8.3641	6.06e-17	1.89e-16	UP
GABRA1	2.53456	3.24122	0.460418	7.03973	1.93e-12	4.88e-12	UP
NLRP2	2121.73	1.84287	0.250839	7.34682	2.03e-13	5.4e-13	UP
DEF6	1314.69	1.14644	0.103564	11.0698	1.76e-28	8.65e-28	UP
PLEKHO1	3599.66	1.39479	0.10048	13.8813	8.22e-44	6.94e-43	UP
DEPDC1	1052.52	4.40291	0.125066	35.2046	1.7e-271	8.72e-269	UP
HSD17B6	204.343	2.91705	0.119486	24.4132	1.24e-131	8.99e-130	UP
TYMP	5351.48	2.25429	0.134041	16.8179	1.8e-63	2.81e-62	UP
TOMM34	3119.37	1.26312	0.0763321	16.5476	1.67e-61	2.43e-60	UP
RNASET2	1615.54	1.09858	0.112904	9.7302	2.24e-22	8.77e-22	UP
KCNG1	762.003	4.36921	0.215772	20.2492	3.61e-91	1.17e-89	UP
SLAMF7	1653.97	1.62234	0.182651	8.88217	6.56e-19	2.22e-18	UP
SH2D2A	411.534	2.77044	0.113583	24.3913	2.12e-131	1.53e-129	UP
ARNTL2	1429.63	2.01593	0.142292	14.1675	1.46e-45	1.31e-44	UP
IBSP	146.795	7.55246	0.262981	28.7186	2.23e-181	3.08e-179	UP
HMGB3	4951.73	2.95425	0.0849428	34.7793	5e-265	2.21e-262	UP
BAK1	1452.61	1.63247	0.0649872	25.1199	3.01e-139	2.48e-137	UP
EIPR1	1431.57	1.13166	0.0682137	16.5899	8.25e-62	1.22e-60	UP
CHPF2	3866.48	1.03349	0.0737196	14.0192	1.19e-44	1.04e-43	UP
APBA2	849.583	2.37403	0.13422	17.6876	5.23e-70	9.8e-69	UP
TMSB10	80599.9	1.76914	0.103752	17.0517	3.4e-65	5.5e-64	UP
FAM136A	3082.31	1.36385	0.0679674	20.0662	1.46e-89	4.55e-88	UP
DEPDC1B	457.401	3.81447	0.119613	31.8901	3.67e-223	8.2e-221	UP
STAP1	86.7873	1.77728	0.189439	9.3818	6.49e-21	2.39e-20	UP
CASR	1.88219	1.31306	0.282048	4.65544	3.23e-06	5.83e-06	UP
RPL26L1	988.844	1.14267	0.0772533	14.7913	1.67e-49	1.71e-48	UP
VCAN	14918.6	1.26135	0.156042	8.08338	6.3e-16	1.88e-15	UP
RAI14	4578.58	1.33102	0.101131	13.1614	1.46e-39	1.06e-38	UP
SOX30	33.3404	1.53837	0.175107	8.78531	1.56e-18	5.21e-18	UP
SPDL1	965.921	1.45107	0.0665024	21.8199	1.5e-105	6.71e-104	UP
RTN4R	416.418	2.10526	0.13162	15.995	1.39e-57	1.8e-56	UP
PSMA4	7699.09	1.0196	0.0613885	16.609	6e-62	8.93e-61	UP
CAPG	11657.1	1.52537	0.0972729	15.6814	2.03e-55	2.49e-54	UP
AP2S1	4908.41	1.26971	0.0920497	13.7938	2.78e-43	2.3e-42	UP
TG	52.029	1.37441	0.16092	8.54093	1.33e-17	4.28e-17	UP
ZIC2	132.617	3.48613	0.315541	11.0481	2.24e-28	1.1e-27	UP
HSPA5	44264.7	1.0046	0.0616583	16.293	1.11e-59	1.54e-58	UP
MAGEC2	23.8709	5.7476	0.688138	8.3524	6.69e-17	2.08e-16	UP
CP	6552.75	1.4744	0.234108	6.29797	3.02e-10	6.84e-10	UP
XK	257.757	1.41151	0.1734	8.14021	3.95e-16	1.19e-15	UP
ROS1	49.1774	3.52828	0.294966	11.9617	5.64e-33	3.25e-32	UP
NOP16	1076.54	1.50231	0.0955491	15.7229	1.05e-55	1.3e-54	UP
COL9A2	1985.77	1.30035	0.189742	6.85326	7.22e-12	1.78e-11	UP
UTS2	16.3495	2.84941	0.258983	11.0023	3.73e-28	1.81e-27	UP
TNFRSF9	250.858	3.49464	0.166883	20.9407	2.28e-97	8.48e-96	UP
EPN3	942.635	1.06931	0.157846	6.77439	1.25e-11	3.04e-11	UP
RFC2	2550.07	1.58204	0.0666579	23.7338	1.62e-124	1.04e-122	UP
FOXP3	340.452	2.74281	0.134427	20.4037	1.55e-92	5.22e-91	UP
NFE2L3	1734.3	2.52802	0.11111	22.7523	1.36e-114	7.3e-113	UP
TNIP3	89.718	3.62067	0.215198	16.8248	1.61e-63	2.5e-62	UP
HOMER3	1087.25	1.92162	0.101639	18.9063	1.01e-79	2.47e-78	UP
RAD51	649.593	3.20495	0.0891302	35.9581	3.78e-283	2.17e-280	UP
POLQ	579.286	3.32011	0.109305	30.3748	1.18e-202	2.08e-200	UP
CYBA	5011.33	1.64045	0.125131	13.1098	2.89e-39	2.06e-38	UP
THOC3	595.898	1.29777	0.0860939	15.0739	2.4e-51	2.61e-50	UP
PRSS8	5717.74	1.07636	0.17045	6.31483	2.7e-10	6.15e-10	UP
RRP12	2997.94	1.07747	0.0777086	13.8655	1.02e-43	8.61e-43	UP
OPN3	242.745	1.46255	0.109405	13.3682	9.28e-41	7.02e-40	UP
PTPRN	77.7478	1.91386	0.261222	7.32654	2.36e-13	6.26e-13	UP
FOXC1	4888.71	1.96684	0.143532	13.7031	9.72e-43	7.91e-42	UP
CHRDL2	329.676	2.47564	0.260319	9.51004	1.91e-21	7.17e-21	UP
RELT	362.23	2.0488	0.0908584	22.5493	1.36e-112	6.97e-111	UP
NOP58	3973.19	1.08686	0.065254	16.6558	2.74e-62	4.13e-61	UP
KCNH2	317.936	2.72828	0.214761	12.7038	5.63e-37	3.7e-36	UP
TRAF1	1035.47	1.02739	0.107128	9.59024	8.79e-22	3.35e-21	UP
SERPINB3	36.4512	3.63065	0.45744	7.93688	2.07e-15	6.05e-15	UP
SEC61A1	25276.5	1.00108	0.0558276	17.9316	6.68e-72	1.31e-70	UP
RASGRF1	351.332	2.4946	0.195149	12.7831	2.04e-37	1.36e-36	UP
NDC1	3437.21	1.1804	0.07985	14.7827	1.9e-49	1.94e-48	UP
PARP12	3037.74	1.31041	0.089638	14.6189	2.13e-48	2.1e-47	UP
ALDH18A1	7553.45	1.20886	0.0646752	18.6913	5.83e-78	1.35e-76	UP
TARBP1	3850.77	1.06994	0.08789	12.1736	4.3e-34	2.57e-33	UP
STYK1	419.339	1.07217	0.147818	7.25328	4.07e-13	1.07e-12	UP
GNA15	862.204	1.24202	0.124758	9.95543	2.39e-23	9.73e-23	UP
CREB3L3	3.93353	1.90306	0.249842	7.61706	2.6e-14	7.2e-14	UP
COL11A1	6755.78	5.84341	0.198752	29.4006	5.4e-190	8.47e-188	UP
BCAT1	2249.64	1.39066	0.173324	8.02345	1.03e-15	3.04e-15	UP
SPAG4	270.166	1.68793	0.13001	12.9831	1.53e-38	1.06e-37	UP
CDH3	10227.5	1.32442	0.173151	7.64891	2.03e-14	5.66e-14	UP
ARSF	25.7212	2.59509	0.303733	8.54398	1.3e-17	4.17e-17	UP
POLD1	1535.09	1.57827	0.0850319	18.5609	6.65e-77	1.5e-75	UP
ISOC2	2665.66	1.15308	0.0989747	11.6502	2.29e-31	1.25e-30	UP
GSC2	4.50582	3.41166	0.349435	9.76335	1.62e-22	6.36e-22	UP
INTS13	2410.9	1.38966	0.0847948	16.3886	2.31e-60	3.28e-59	UP
DLX3	288.379	1.83451	0.189899	9.66042	4.44e-22	1.71e-21	UP
RFXANK	1876.98	1.02798	0.0808477	12.715	4.88e-37	3.22e-36	UP
TMEM161A	1902.03	1.06398	0.0834163	12.7551	2.92e-37	1.94e-36	UP
LPAR2	1408.58	1.63883	0.100074	16.3763	2.83e-60	4.01e-59	UP
CHI3L2	5685.41	2.34369	0.2022	11.5909	4.58e-31	2.47e-30	UP
TAF11	1916.44	1.05844	0.0580229	18.2418	2.4e-74	5.01e-73	UP
NTHL1	885.805	1.16354	0.107323	10.8415	2.19e-27	1.03e-26	UP
MCM10	1328.68	4.33405	0.124926	34.693	1.01e-263	4.26e-261	UP
ROPN1	777.712	1.68866	0.250162	6.75024	1.48e-11	3.58e-11	UP
PDIA5	2384.52	1.27558	0.0829409	15.3793	2.25e-53	2.62e-52	UP
PACC1	992.529	2.10654	0.0782715	26.9132	1.54e-159	1.61e-157	UP
SNAP91	62.1279	1.26944	0.238526	5.32204	1.03e-07	2.03e-07	UP
SEC61A2	567.236	1.17396	0.0831744	14.1145	3.09e-45	2.76e-44	UP
PRKCQ	252.406	1.05041	0.155823	6.74105	1.57e-11	3.81e-11	UP
MTHFD2	5031.62	2.06242	0.0823114	25.0563	1.49e-138	1.2e-136	UP
CTNNA2	21.342	2.40735	0.334886	7.18857	6.55e-13	1.7e-12	UP
NGEF	480.974	1.69426	0.151221	11.2039	3.9e-29	1.97e-28	UP
ASPM	2500.22	4.4507	0.139773	31.8423	1.68e-222	3.64e-220	UP
SPI1	1533.55	1.05954	0.131938	8.03055	9.7e-16	2.87e-15	UP
MSANTD3	1149.48	1.26503	0.0596871	21.1944	1.08e-99	4.22e-98	UP
MTFR1	2415.21	1.36014	0.0819755	16.592	7.97e-62	1.18e-60	UP
PFKP	5440.33	1.87382	0.115622	16.2064	4.55e-59	6.22e-58	UP
PKM	63743.1	1.22768	0.090892	13.507	1.42e-41	1.11e-40	UP
ATP2B3	14.1382	3.00967	0.265066	11.3544	7.05e-30	3.64e-29	UP
FGFR3	752.124	1.40772	0.206527	6.81613	9.35e-12	2.29e-11	UP
PRR11	1858.71	3.54987	0.0932007	38.0884	0	0	UP
PSME4	11571.1	1.29008	0.0770133	16.7514	5.54e-63	8.51e-62	UP
PAGE1	3.16065	4.3033	0.793222	5.42509	5.79e-08	1.16e-07	UP
PITX1	1402.86	3.71651	0.188141	19.7538	7.44e-87	2.18e-85	UP
TRPC7	0.988041	1.90814	0.50995	3.74181	0.000182698	0.000292203	UP
ADAM7	0.739819	1.73859	0.756325	2.29873	0.02152	0.0289285	UP
GAL	508.094	4.36864	0.200816	21.7545	6.26e-105	2.75e-103	UP
DRD4	46.2533	1.66827	0.154727	10.782	4.19e-27	1.96e-26	UP
HES2	287.909	1.96924	0.23104	8.52338	1.55e-17	4.97e-17	UP
ATP1B3	7189.26	1.16456	0.0923081	12.616	1.72e-36	1.11e-35	UP
SCT	27.1155	3.51428	0.223275	15.7397	8.09e-56	1.01e-54	UP
PFN2	7859.92	1.5153	0.106368	14.2459	4.75e-46	4.34e-45	UP
DAPP1	1145.16	1.62771	0.143145	11.371	5.83e-30	3.02e-29	UP
POLB	1902.24	1.03234	0.0990138	10.4262	1.88e-25	8.31e-25	UP
CNGB1	26.4089	2.11997	0.22958	9.23413	2.6e-20	9.36e-20	UP
CHAT	2.79903	4.15372	0.450641	9.21737	3.04e-20	1.09e-19	UP
PABPC1	122210	1.12554	0.0873986	12.8783	5.97e-38	4.05e-37	UP
CAMK2A	29.5387	1.35151	0.156316	8.64602	5.33e-18	1.74e-17	UP
TCOF1	4249.33	1.08601	0.0711237	15.2693	1.22e-52	1.38e-51	UP
OSBPL3	1648.98	1.30776	0.0924873	14.1399	2.16e-45	1.93e-44	UP
EPHA8	43.4061	3.42804	0.337682	10.1517	3.26e-24	1.37e-23	UP
SLC12A3	30.4466	1.41469	0.231054	6.12277	9.2e-10	2.04e-09	UP
TRPM5	3.38078	2.03455	0.242495	8.39005	4.86e-17	1.52e-16	UP
BUD23	5384.68	1.15872	0.0691808	16.7491	5.75e-63	8.82e-62	UP
TRIP13	1685.12	3.56059	0.104733	33.9967	2.49e-253	8.81e-251	UP
TCF3	5799.86	1.39672	0.0724443	19.28	7.91e-83	2.08e-81	UP
FAM50A	4017.32	1.01655	0.10088	10.0768	7e-24	2.91e-23	UP
CPSF1	6153.8	1.11367	0.0811429	13.7248	7.22e-43	5.9e-42	UP
MYO3B	185.942	2.86894	0.207178	13.8477	1.31e-43	1.1e-42	UP
CDH19	490.66	2.79898	0.340703	8.21532	2.12e-16	6.43e-16	UP
SLC6A15	541.993	3.86491	0.316729	12.2026	3.01e-34	1.81e-33	UP
ASIC4	14.8555	1.88632	0.201588	9.3573	8.18e-21	3e-20	UP
TFRC	10681	1.63397	0.118912	13.741	5.77e-43	4.72e-42	UP
HSD17B10	5178.84	1.24835	0.0927987	13.4522	2.99e-41	2.31e-40	UP
HMMR	852.122	3.62673	0.116287	31.1876	1.57e-213	3.02e-211	UP
TMEM38A	778.973	1.74794	0.112927	15.4785	4.85e-54	5.73e-53	UP
PVR	2198.65	1.28251	0.082475	15.5502	1.59e-54	1.9e-53	UP
CYP2W1	10.6431	2.99121	0.304502	9.82327	8.94e-23	3.55e-22	UP
MCM2	2325.28	2.32325	0.116744	19.9004	4.04e-88	1.23e-86	UP
PANX2	461.603	2.66283	0.176571	15.0808	2.17e-51	2.36e-50	UP
LLGL2	4268.52	1.63842	0.112599	14.5509	5.76e-48	5.6e-47	UP
IGF2BP2	1272.05	1.43973	0.182619	7.88375	3.18e-15	9.2e-15	UP
TBX21	102.966	1.01142	0.164419	6.15146	7.68e-10	1.71e-09	UP
MRPS34	2855.88	1.23404	0.0961601	12.8332	1.07e-37	7.2e-37	UP
PPP2R2C	567.31	2.72585	0.239775	11.3684	6.01e-30	3.11e-29	UP
CDHR2	31.9763	1.83365	0.144579	12.6827	7.37e-37	4.81e-36	UP
SNCB	5.64788	2.5796	0.286554	9.00212	2.21e-19	7.63e-19	UP
ENO1	80462.6	1.26681	0.078988	16.038	6.94e-58	9.08e-57	UP
SLC12A1	157.049	2.05251	0.265705	7.72478	1.12e-14	3.16e-14	UP
MYDGF	4947.43	1.27623	0.0867567	14.7105	5.52e-49	5.58e-48	UP
KCNQ2	12.8031	1.49585	0.313832	4.76642	1.88e-06	3.44e-06	UP
TIPIN	456.817	1.01717	0.0745978	13.6354	2.47e-42	1.98e-41	UP
GTSE1	1011.93	3.95696	0.109118	36.2632	6.16e-288	3.75e-285	UP
ADD2	824.959	1.49475	0.186606	8.0102	1.15e-15	3.38e-15	UP
CACNG5	8.31021	3.678	0.291323	12.6252	1.53e-36	9.9e-36	UP
FSCN1	10091.3	2.11616	0.130498	16.216	3.88e-59	5.33e-58	UP
MOCOS	1441.86	1.1813	0.1176	10.0451	9.65e-24	3.99e-23	UP
ATP12A	29.3855	1.56385	0.264455	5.91348	3.35e-09	7.18e-09	UP
WDR62	933.226	3.567	0.109473	32.5834	7.04e-233	1.71e-230	UP
MCM6	4996.05	1.72465	0.0741968	23.2443	1.62e-119	9.58e-118	UP
SPAG5	1680.27	3.17666	0.0946216	33.5722	4.27e-247	1.34e-244	UP
TPD52	8426.48	1.61845	0.118588	13.6476	2.09e-42	1.68e-41	UP
TRAF4	4309.92	1.21209	0.11765	10.3025	6.87e-25	2.96e-24	UP
PAG1	1074.85	1.13047	0.117531	9.6185	6.68e-22	2.56e-21	UP
ICAM3	86.3308	1.10365	0.17035	6.4787	9.25e-11	2.16e-10	UP
STXBP2	1588.02	1.27326	0.117167	10.8671	1.65e-27	7.86e-27	UP
ACTL6B	1.75388	1.42887	0.321913	4.43867	9.05e-06	1.59e-05	UP
NFKB2	3741.24	1.13982	0.0853693	13.3516	1.16e-40	8.74e-40	UP
UBE2T	1546.99	3.91442	0.106268	36.8355	5e-297	3.47e-294	UP
CAPN6	3057.04	1.31349	0.289714	4.53375	5.79e-06	1.03e-05	UP
SNRPA	3557.18	1.04949	0.0767273	13.6782	1.37e-42	1.11e-41	UP
EXOSC5	1509.34	1.27685	0.0952961	13.3987	6.15e-41	4.68e-40	UP
SIRT6	886.319	1.11656	0.0900069	12.4053	2.45e-35	1.52e-34	UP
ACTN2	92.4107	2.72853	0.228193	11.9571	5.96e-33	3.43e-32	UP
SMC1B	221.061	3.66427	0.179561	20.4068	1.45e-92	4.91e-91	UP
CST7	400.877	1.42383	0.146072	9.74745	1.89e-22	7.42e-22	UP
MAP2	2367.82	1.05914	0.162417	6.5211	6.98e-11	1.64e-10	UP
LAMP3	1711.16	3.45686	0.178188	19.4001	7.7e-84	2.06e-82	UP
FAP	1398.73	1.23517	0.148317	8.3279	8.23e-17	2.55e-16	UP
ADCY2	771.873	1.47679	0.214414	6.88759	5.67e-12	1.41e-11	UP
P2RY10	312.722	1.63719	0.177079	9.24554	2.34e-20	8.43e-20	UP
SP140	333.478	1.94859	0.160525	12.1388	6.58e-34	3.91e-33	UP
PAFAH1B3	1758.72	2.30065	0.113457	20.2777	2.02e-91	6.62e-90	UP
KIF22	2617.22	1.51348	0.0671648	22.5337	1.94e-112	9.85e-111	UP
MOXD1	1119.15	2.19407	0.177862	12.3358	5.81e-35	3.56e-34	UP
PUM3	3419	1.12183	0.0847735	13.2333	5.64e-40	4.13e-39	UP
CHRNA3	31.358	1.38124	0.167216	8.26026	1.45e-16	4.45e-16	UP
RBL1	1292.78	1.43224	0.0846301	16.9235	3.02e-64	4.78e-63	UP
NDC80	1439.82	4.31532	0.113435	38.0421	0	0	UP
JMJD4	675.153	1.48212	0.0970859	15.266	1.29e-52	1.45e-51	UP
HSPB11	1277.2	1.06839	0.0723136	14.7744	2.14e-49	2.18e-48	UP
IL12RB2	1171.84	3.34645	0.200191	16.7163	9.97e-63	1.51e-61	UP
FYB1	1818.07	1.04989	0.141812	7.40335	1.33e-13	3.57e-13	UP
ME2	3171.54	1.0492	0.0829921	12.6422	1.24e-36	8e-36	UP
COL19A1	43.6637	2.29446	0.271801	8.44169	3.13e-17	9.88e-17	UP
SERTAD4	3636.91	1.17391	0.140099	8.37914	5.33e-17	1.67e-16	UP
OPRK1	143.664	3.53179	0.269994	13.081	4.23e-39	3e-38	UP
SEMA5B	276.67	2.05211	0.162984	12.5909	2.37e-36	1.52e-35	UP
PLOD1	18505.7	1.68683	0.0973589	17.3258	3e-67	5.15e-66	UP
P2RX5	106.996	2.07743	0.205988	10.0852	6.42e-24	2.67e-23	UP
EPYC	127.661	6.13213	0.245857	24.9418	2.62e-137	2.05e-135	UP
GSTP1	21555.4	1.01096	0.103336	9.78331	1.33e-22	5.24e-22	UP
NKAIN1	296.35	1.07035	0.23374	4.57924	4.67e-06	8.35e-06	UP
EFR3B	529.881	1.30731	0.191874	6.81338	9.53e-12	2.34e-11	UP
KIF3C	1907.38	1.03733	0.093391	11.1074	1.16e-28	5.73e-28	UP
CAD	5498.36	1.02248	0.0722773	14.1466	1.96e-45	1.76e-44	UP
SEH1L	2948.04	1.00211	0.0704284	14.2288	6.07e-46	5.53e-45	UP
PILRA	462.417	1.21569	0.105985	11.4704	1.86e-30	9.78e-30	UP
IGSF9	2743.06	2.17635	0.149278	14.5792	3.81e-48	3.72e-47	UP
ORC1	616.049	3.4011	0.112362	30.2691	2.92e-201	5.08e-199	UP
RAD54L	451.869	3.70856	0.115894	31.9995	1.11e-224	2.51e-222	UP
AQP6	43.6857	1.188	0.236826	5.01636	5.27e-07	9.98e-07	UP
SEPHS1	5960.43	1.14245	0.0699481	16.3329	5.76e-60	8.13e-59	UP
HBQ1	7.00158	2.38301	0.319377	7.46143	8.56e-14	2.32e-13	UP
CEACAM6	1447.19	2.31276	0.314328	7.3578	1.87e-13	4.99e-13	UP
PPEF1	131.145	1.59344	0.224756	7.08963	1.34e-12	3.44e-12	UP
LAT2	719.765	1.04418	0.103406	10.0979	5.65e-24	2.35e-23	UP
MYBPC2	31.9117	1.38719	0.201631	6.87985	5.99e-12	1.48e-11	UP
BAX	2584.45	1.58449	0.08159	19.4201	5.21e-84	1.41e-82	UP
MT3	15.3993	3.36469	0.262552	12.8153	1.35e-37	9.03e-37	UP
AURKA	1727.2	3.79408	0.0941716	40.289	0	0	UP
DNMT3B	754.302	2.37471	0.103873	22.8616	1.12e-115	6.21e-114	UP
TPX2	6292.68	4.51199	0.105435	42.7939	0	0	UP
PDRG1	1519.44	1.11008	0.0794961	13.964	2.59e-44	2.23e-43	UP
SLC15A1	556.002	4.38062	0.273036	16.0441	6.29e-58	8.26e-57	UP
DOCK3	290.952	1.73974	0.160611	10.832	2.43e-27	1.15e-26	UP
TMEM40	332.42	1.94037	0.201855	9.61271	7.07e-22	2.71e-21	UP
SMOX	1171.35	1.78178	0.112614	15.822	2.19e-56	2.76e-55	UP
SLC4A11	1046.11	1.56339	0.185434	8.43099	3.43e-17	1.08e-16	UP
SIRPG	185.376	2.35329	0.185215	12.7057	5.5e-37	3.61e-36	UP
LHX5	11.2275	4.19588	0.367335	11.4225	3.23e-30	1.69e-29	UP
OAS1	2790.49	1.41945	0.141512	10.0306	1.12e-23	4.61e-23	UP
FXYD5	9466.63	1.37829	0.11956	11.528	9.54e-31	5.09e-30	UP
GRAMD1A	4696.8	1.08773	0.0658744	16.5122	3e-61	4.37e-60	UP
GMIP	1398.79	1.20469	0.0781182	15.4214	1.18e-53	1.37e-52	UP
BIRC5	3724.97	4.45854	0.138251	32.2497	3.55e-228	8.22e-226	UP
LAG3	526.939	3.13067	0.174576	17.933	6.52e-72	1.28e-70	UP
MLF2	14273.2	1.2553	0.0791492	15.86	1.2e-56	1.52e-55	UP
ICAM1	3511.62	1.49899	0.138035	10.8595	1.8e-27	8.53e-27	UP
LYZ	8001.51	2.03631	0.199258	10.2194	1.62e-24	6.9e-24	UP
SI	0.595996	1.65302	0.517377	3.19499	0.00139833	0.00209723	UP
TFAP4	1137.57	1.0304	0.0825331	12.4847	9.05e-36	5.69e-35	UP
FETUB	8.00257	1.15712	0.258076	4.48365	7.34e-06	1.3e-05	UP
DNAJB11	2392.33	1.38219	0.059368	23.2817	6.79e-120	4.03e-118	UP
KIF4A	1892.21	4.59246	0.117181	39.1913	0	0	UP
DLL3	84.4793	4.3958	0.242868	18.0995	3.21e-73	6.51e-72	UP
NAT14	951.29	1.69898	0.11966	14.1984	9.37e-46	8.51e-45	UP
DTX2	1368.74	1.33381	0.0908579	14.6802	8.63e-49	8.66e-48	UP
PUS7	1998.37	1.35334	0.0808948	16.7297	7.97e-63	1.21e-61	UP
SMPX	14.1697	2.73103	0.28325	9.64177	5.33e-22	2.05e-21	UP
SEL1L3	3246.9	1.26211	0.111812	11.2878	1.51e-29	7.71e-29	UP
APOH	1.49924	1.25344	0.507643	2.46913	0.0135441	0.0185578	UP
ORC6	667.18	3.62928	0.0951815	38.1301	0	0	UP
SLC17A6	1.78525	1.83633	0.587213	3.12719	0.00176487	0.00262452	UP
MYH7	10.9693	1.6609	0.355497	4.67205	2.98e-06	5.4e-06	UP
CEBPE	5.00962	1.08584	0.17833	6.08897	1.14e-09	2.5e-09	UP
TGM1	246.626	1.5019	0.17299	8.682	3.89e-18	1.28e-17	UP
DAZL	12.4778	3.77446	0.288885	13.0656	5.17e-39	3.66e-38	UP
WDR76	813.919	1.56184	0.0836869	18.6629	9.92e-78	2.27e-76	UP
PHGDH	12233	1.49838	0.141275	10.6061	2.79e-26	1.26e-25	UP
COL9A3	2918.28	4.61861	0.24455	18.8861	1.48e-79	3.59e-78	UP
EZR	15961.6	1.00994	0.0855228	11.8091	3.5e-32	1.96e-31	UP
CLSPN	862.689	3.79405	0.114561	33.1181	1.63e-240	4.4e-238	UP
UNC13D	2408.55	2.13678	0.132869	16.0819	3.42e-58	4.54e-57	UP
CDC45	880.225	3.86944	0.112413	34.4217	1.2e-259	4.66e-257	UP
VNN3	44.0144	2.37971	0.294365	8.08422	6.26e-16	1.87e-15	UP
XYLB	710.81	1.10471	0.0864511	12.7785	2.16e-37	1.44e-36	UP
GABRP	30531.7	1.34231	0.240032	5.59224	2.24e-08	4.61e-08	UP
KRT31	13.8714	2.03056	0.352214	5.76512	8.16e-09	1.71e-08	UP
CDC6	1401.01	3.11468	0.102526	30.3796	1.02e-202	1.81e-200	UP
MSH2	3784.3	1.28444	0.0768965	16.7035	1.24e-62	1.87e-61	UP
TLL2	48.2625	1.36548	0.177774	7.681	1.58e-14	4.42e-14	UP
TDRD1	384.964	2.3999	0.334553	7.17344	7.31e-13	1.89e-12	UP
BAMBI	4490	1.62779	0.157368	10.3439	4.46e-25	1.94e-24	UP
IL11	67.9692	2.14372	0.175294	12.2293	2.17e-34	1.31e-33	UP
MYO3A	110.992	1.99696	0.284522	7.01864	2.24e-12	5.66e-12	UP
CRISP3	294.774	2.01627	0.384492	5.24399	1.57e-07	3.07e-07	UP
SRPK1	3152.62	1.77541	0.0767011	23.1471	1.55e-118	9.08e-117	UP
PGC	49.5294	1.23316	0.378166	3.26091	0.00111055	0.00167894	UP
TMEM14A	1729.11	1.15173	0.0781984	14.7284	4.24e-49	4.29e-48	UP
NCR2	1.86419	1.51947	0.312269	4.86588	1.14e-06	2.12e-06	UP
MLN	0.957963	1.93034	0.396387	4.86983	1.12e-06	2.08e-06	UP
ITPR3	5689.87	1.10203	0.116479	9.4612	3.04e-21	1.14e-20	UP
IL12RB1	289.483	1.65342	0.148892	11.1049	1.19e-28	5.89e-28	UP
ACOT7	1895.79	1.81087	0.089115	20.3207	8.44e-92	2.79e-90	UP
CDC7	994.723	2.63745	0.102848	25.6443	4.9e-145	4.36e-143	UP
PRTFDC1	875.04	1.41101	0.137708	10.2464	1.23e-24	5.24e-24	UP
MACROH2A2	2492.25	1.16896	0.120879	9.67052	4.02e-22	1.56e-21	UP
FBXL19	1516.75	1.42184	0.0838769	16.9515	1.87e-64	2.98e-63	UP
MAGEB2	7.16438	3.86298	0.531685	7.26554	3.72e-13	9.77e-13	UP
EFNA2	24.8947	5.03801	0.309582	16.2736	1.52e-59	2.11e-58	UP
CBARP	54.243	1.37714	0.148099	9.29879	1.42e-20	5.15e-20	UP
PRKY	3.8022	1.63952	0.349939	4.68516	2.8e-06	5.07e-06	UP
TIMM13	2823.4	1.12466	0.113431	9.91496	3.58e-23	1.45e-22	UP
CDC34	2679.18	1.00718	0.0947012	10.6353	2.04e-26	9.3e-26	UP
MISP	502.201	1.26162	0.236943	5.32457	1.01e-07	2e-07	UP
HCN2	41.053	2.82221	0.174871	16.1388	1.36e-58	1.83e-57	UP
RASSF7	1502.96	1.75067	0.140326	12.4758	1.01e-35	6.36e-35	UP
RANBP1	4583.16	1.56895	0.0684532	22.92	2.93e-116	1.65e-114	UP
MMP11	14152.5	5.98186	0.189289	31.6017	3.5e-219	7.33e-217	UP
DERL3	307.091	1.60197	0.188244	8.51008	1.74e-17	5.56e-17	UP
OSM	186.855	2.10082	0.162644	12.9167	3.62e-38	2.48e-37	UP
SH3BP1	464.084	2.01025	0.115202	17.4497	3.46e-68	6.09e-67	UP
GCAT	932.306	1.25264	0.112342	11.1503	7.14e-29	3.57e-28	UP
GGTLC2	2.80031	2.72891	0.378503	7.20975	5.61e-13	1.46e-12	UP
POLR2F	2584.32	1.23001	0.0913721	13.4616	2.63e-41	2.04e-40	UP
SLC16A8	85.6507	1.1	0.164795	6.67499	2.47e-11	5.94e-11	UP
CENPM	566.154	3.38986	0.120992	28.0173	1e-172	1.21e-170	UP
SEPTIN3	1953.84	2.42451	0.177617	13.6503	2.01e-42	1.62e-41	UP
KDELR3	2649.6	1.57119	0.114604	13.7097	8.88e-43	7.23e-42	UP
MIOX	14.5759	3.09403	0.200053	15.466	5.88e-54	6.94e-53	UP
RHBDD3	1341.89	1.29999	0.0910524	14.2773	3.03e-46	2.78e-45	UP
NEFH	580.213	2.37086	0.253382	9.35686	8.21e-21	3.01e-20	UP
BIK	445.319	1.11708	0.183331	6.09325	1.11e-09	2.44e-09	UP
MCM5	4456.21	1.49284	0.0732283	20.3861	2.22e-92	7.46e-91	UP
APOBEC3H	48.2993	1.44901	0.157717	9.1874	4.02e-20	1.44e-19	UP
TSPO	8190.23	1.19499	0.111844	10.6845	1.2e-26	5.52e-26	UP
RASD2	2452.5	2.60109	0.1659	15.6787	2.12e-55	2.6e-54	UP
TTLL12	5168.59	1.33938	0.0775555	17.27	7.92e-67	1.34e-65	UP
CABP7	23.7382	2.60825	0.222338	11.731	8.84e-32	4.89e-31	UP
PNPLA5	4.92616	2.65527	0.483771	5.4887	4.05e-08	8.19e-08	UP
PNPLA3	166.225	1.22548	0.199012	6.15783	7.37e-10	1.64e-09	UP
CACNA1I	99.2761	1.20851	0.197178	6.12904	8.84e-10	1.96e-09	UP
FOXRED2	2917.64	1.22065	0.0868524	14.0543	7.25e-45	6.38e-44	UP
KCTD17	691.317	1.05769	0.0990167	10.6819	1.24e-26	5.68e-26	UP
IL2RB	1294.33	1.43712	0.15178	9.4684	2.84e-21	1.06e-20	UP
RANGAP1	8634.53	1.35464	0.0678201	19.9739	9.28e-89	2.87e-87	UP
TRMU	1569.44	1.27276	0.0735632	17.3016	4.57e-67	7.81e-66	UP
ZBED4	2605.62	1.17346	0.0749645	15.6535	3.14e-55	3.84e-54	UP
MLC1	297.24	4.07737	0.298072	13.6791	1.35e-42	1.1e-41	UP
KCNK10	10.5612	1.62745	0.236778	6.87333	6.27e-12	1.55e-11	UP
GZMB	408.892	2.68579	0.191332	14.0374	9.21e-45	8.04e-44	UP
COCH	266.517	2.40416	0.226138	10.6314	2.13e-26	9.69e-26	UP
POLE2	360.796	1.91373	0.0870371	21.9875	3.79e-107	1.74e-105	UP
CDKN3	629.546	3.51059	0.102587	34.2206	1.19e-256	4.46e-254	UP
PLEK2	420.343	1.56199	0.137371	11.3706	5.86e-30	3.04e-29	UP
SIX4	851.205	1.14925	0.113363	10.1377	3.76e-24	1.58e-23	UP
TCL1A	114.236	3.94004	0.28953	13.6084	3.57e-42	2.84e-41	UP
VRK1	1142.8	1.14201	0.0710065	16.0832	3.35e-58	4.45e-57	UP
PSMB5	6888.88	1.03209	0.0803418	12.8462	9.04e-38	6.11e-37	UP
EMC9	502.315	1.25194	0.104021	12.0355	2.31e-33	1.35e-32	UP
PSME2	6805.85	1.45838	0.101842	14.3201	1.64e-46	1.52e-45	UP
MMP9	4344.92	3.00965	0.188826	15.9388	3.41e-57	4.37e-56	UP
VSX1	10.6494	1.02108	0.24617	4.14786	3.36e-05	5.68e-05	UP
GINS1	1259.14	3.16654	0.0925166	34.2267	9.68e-257	3.7e-254	UP
MYBL2	5156.68	4.88865	0.13543	36.0972	2.51e-285	1.48e-282	UP
R3HDML	2.65787	3.43008	0.425538	8.06057	7.59e-16	2.26e-15	UP
HNF4A	3.07533	1.55539	0.347395	4.47729	7.56e-06	1.34e-05	UP
SLA2	218.643	1.60693	0.163182	9.84746	7.03e-23	2.81e-22	UP
RAB5IF	43.0109	1.5816	0.13368	11.8312	2.69e-32	1.52e-31	UP
SALL4	171.621	3.12587	0.148619	21.0328	3.28e-98	1.26e-96	UP
BMP7	915.807	1.27943	0.207544	6.16459	7.07e-10	1.57e-09	UP
HRH3	8.57986	2.80415	0.298285	9.40091	5.41e-21	1.99e-20	UP
PSMA7	10661.5	1.17379	0.073491	15.9719	2.01e-57	2.59e-56	UP
NTSR1	47.5722	4.36175	0.27125	16.0802	3.51e-58	4.66e-57	UP
MRGBP	1439.62	1.52541	0.0665917	22.9069	3.97e-116	2.22e-114	UP
SLC17A9	462.582	1.91694	0.16008	11.9749	4.81e-33	2.78e-32	UP
NKAIN4	15.1348	1.99021	0.235759	8.44169	3.13e-17	9.88e-17	UP
ARFGAP1	4936.11	1.17587	0.0812968	14.4639	2.05e-47	1.95e-46	UP
COL20A1	4.69376	1.5696	0.289957	5.4132	6.19e-08	1.24e-07	UP
CHRNA4	5.71011	1.49454	0.335354	4.45661	8.33e-06	1.47e-05	UP
EEF1A2	1075.94	1.25335	0.289629	4.32742	1.51e-05	2.61e-05	UP
PTK6	725.238	1.51381	0.197209	7.67617	1.64e-14	4.59e-14	UP
CDC25B	5066.7	1.99603	0.101817	19.6042	1.42e-85	4.03e-84	UP
TRIB3	1882.6	1.45108	0.125818	11.5332	8.98e-31	4.8e-30	UP
RSPO4	164.352	2.9019	0.237365	12.2255	2.27e-34	1.37e-33	UP
PROKR2	39.5727	4.19174	0.356733	11.7503	7.03e-32	3.9e-31	UP
HM13	10234.2	1.14791	0.0691412	16.6023	6.7e-62	9.94e-61	UP
MYLK2	24.9636	3.10956	0.158707	19.5931	1.77e-85	4.99e-84	UP
FERMT1	952.995	1.42817	0.186357	7.66362	1.81e-14	5.06e-14	UP
HAO1	20.5127	4.79601	0.368498	13.015	1.01e-38	7.05e-38	UP
HCK	1360.03	1.07701	0.132558	8.12483	4.48e-16	1.34e-15	UP
NOP56	6791.26	1.07315	0.0603964	17.7685	1.24e-70	2.36e-69	UP
E2F1	1599.58	3.32032	0.100253	33.1193	1.57e-240	4.36e-238	UP
BPI	196.041	2.96486	0.249507	11.8829	1.45e-32	8.24e-32	UP
SLC32A1	1.09861	2.07135	0.358361	5.78006	7.47e-09	1.57e-08	UP
CST4	6.87288	3.39194	0.364072	9.31667	1.2e-20	4.37e-20	UP
AHCY	10316.3	1.07681	0.0842326	12.7838	2.02e-37	1.35e-36	UP
FAM83D	1531.54	4.46279	0.119193	37.4417	8.21e-307	6.66e-304	UP
SYNDIG1	207.11	2.11676	0.1842	11.4917	1.45e-30	7.7e-30	UP
PIGU	1715.42	1.01289	0.0671772	15.0778	2.27e-51	2.47e-50	UP
CELF4	133.285	2.59566	0.17299	15.0046	6.85e-51	7.34e-50	UP
LIPG	573.288	1.70122	0.184496	9.2209	2.95e-20	1.06e-19	UP
NOL4	129.303	2.80359	0.282883	9.91077	3.74e-23	1.51e-22	UP
H2BW2	0.647641	1.74091	0.588165	2.9599	0.00307739	0.00448084	UP
VSIG1	49.8235	1.74645	0.161578	10.8087	3.13e-27	1.47e-26	UP
GPR143	249.14	1.76195	0.189291	9.30817	1.3e-20	4.73e-20	UP
GUCY2F	1.27012	2.27124	0.406947	5.58117	2.39e-08	4.91e-08	UP
PRPS2	3676.35	1.24778	0.0880587	14.1699	1.41e-45	1.27e-44	UP
AMMECR1	1192.67	1.1737	0.0841849	13.9419	3.52e-44	3.03e-43	UP
SUV39H1	855.479	1.31196	0.0832063	15.7676	5.2e-56	6.5e-55	UP
GLRA2	4.32592	1.51283	0.267023	5.66554	1.47e-08	3.04e-08	UP
ABCD1	1903.64	1.02282	0.117805	8.68225	3.88e-18	1.28e-17	UP
LUZP4	1.35816	3.13626	0.399917	7.84226	4.42e-15	1.27e-14	UP
NAA10	1234.54	1.45344	0.109515	13.2716	3.38e-40	2.51e-39	UP
PIM2	2411.44	1.78356	0.14434	12.3567	4.48e-35	2.76e-34	UP
SCML2	378.503	1.65243	0.13093	12.6207	1.62e-36	1.05e-35	UP
SLC35A2	3126.26	1.62218	0.0713314	22.7415	1.74e-114	9.32e-113	UP
RS1	0.801178	1.49516	0.348546	4.28971	1.79e-05	3.08e-05	UP
PCSK1N	573.675	4.5552	0.256645	17.7491	1.75e-70	3.33e-69	UP
PGK1	27833	1.1894	0.0729676	16.3004	9.8e-60	1.37e-58	UP
SMS	6734.44	1.40502	0.075601	18.5847	4.28e-77	9.65e-76	UP
PHEX	324.902	1.30049	0.177458	7.32844	2.33e-13	6.18e-13	UP
CDK16	9206.29	1.24976	0.0810214	15.425	1.11e-53	1.3e-52	UP
VGLL1	2308.61	3.34699	0.255486	13.1005	3.27e-39	2.33e-38	UP
TIMP1	15342.5	1.13965	0.112137	10.163	2.9e-24	1.22e-23	UP
FGD1	888.268	1.66547	0.119743	13.9088	5.6e-44	4.79e-43	UP
CENPI	440.279	2.93284	0.0958225	30.607	9.89e-206	1.83e-203	UP
DRP2	43.9216	1.83331	0.142237	12.8891	5.19e-38	3.53e-37	UP
TAF7L	35.2486	2.38125	0.182767	13.0289	8.38e-39	5.9e-38	UP
TNFSF13B	1200.56	2.02426	0.156701	12.9179	3.57e-38	2.44e-37	UP
ACOD1	6.16674	4.58927	0.32361	14.1815	1.19e-45	1.08e-44	UP
MSLN	3793.04	6.34726	0.300222	21.1419	3.28e-99	1.27e-97	UP
CORO1A	3097.18	1.65431	0.136983	12.0767	1.4e-33	8.25e-33	UP
NUTF2	6383.44	1.25232	0.0726417	17.2397	1.34e-66	2.26e-65	UP
NUP93	3649.72	1.22299	0.052021	23.5096	3.26e-122	2.02e-120	UP
CCL17	74.4485	2.57837	0.206946	12.4592	1.25e-35	7.81e-35	UP
CMC2	785.78	1.29959	0.0714586	18.1866	6.59e-74	1.35e-72	UP
AXIN1	2817.81	1.05361	0.0651002	16.1844	6.5e-59	8.81e-58	UP
WFDC1	217.172	1.43621	0.185623	7.73725	1.02e-14	2.87e-14	UP
COTL1	12584.4	1.79201	0.113905	15.7325	9.05e-56	1.12e-54	UP
HAGHL	393.088	3.09888	0.168234	18.4201	9.06e-76	1.97e-74	UP
ANTKMT	499.842	1.38643	0.134694	10.2931	7.57e-25	3.25e-24	UP
SLC7A5	11690.5	3.84421	0.134538	28.5735	1.44e-179	1.94e-177	UP
METRN	1272.64	1.25282	0.176822	7.08518	1.39e-12	3.55e-12	UP
RHBDL1	85.682	1.24879	0.152796	8.1729	3.01e-16	9.1e-16	UP
ZP2	18.4711	1.70417	0.438449	3.88682	0.000101565	0.00016607	UP
CAPN15	1871.88	1.16377	0.0787489	14.7783	2.02e-49	2.06e-48	UP
PRSS33	248.233	6.37513	0.343776	18.5444	9.04e-77	2.02e-75	UP
ELOB	7175.11	1.14764	0.103172	11.1236	9.63e-29	4.79e-28	UP
QPRT	1608.91	1.67674	0.166485	10.0714	7.39e-24	3.07e-23	UP
PYCARD	1030.22	1.28821	0.143466	8.97921	2.73e-19	9.38e-19	UP
MAZ	803.922	1.03245	0.0751099	13.7458	5.4e-43	4.43e-42	UP
IL21R	301.023	3.3355	0.168803	19.7597	6.62e-87	1.94e-85	UP
SLC6A2	155.665	1.00338	0.239328	4.1925	2.76e-05	4.69e-05	UP
KNOP1	1260.82	1.0988	0.0619097	17.7485	1.77e-70	3.36e-69	UP
AQP9	304.828	1.76394	0.203227	8.67962	3.97e-18	1.3e-17	UP
CSK	4457.39	1.25165	0.0682012	18.3524	3.16e-75	6.79e-74	UP
CD276	7300.3	1.15591	0.0800539	14.4391	2.93e-47	2.78e-46	UP
CEMIP	1045.87	3.42988	0.171176	20.0371	2.62e-89	8.15e-88	UP
OCA2	193.612	2.04484	0.2456	8.32588	8.37e-17	2.59e-16	UP
TGM5	273.288	1.2302	0.221633	5.55061	2.85e-08	5.82e-08	UP
FAM189A1	60.8721	1.22841	0.220406	5.5734	2.5e-08	5.12e-08	UP
BMF	1545.94	1.20598	0.107831	11.184	4.88e-29	2.45e-28	UP
OIP5	65.9356	2.76639	0.101428	27.2743	8.56e-164	9.36e-162	UP
RIPK2	2597.92	1.83805	0.0807544	22.761	1.12e-114	6.02e-113	UP
TRPA1	59.6381	2.84271	0.211254	13.4564	2.82e-41	2.18e-40	UP
LAPTM4B	13954.6	1.78963	0.0941649	19.0053	1.54e-80	3.84e-79	UP
POP1	1066.33	1.89321	0.0858639	22.049	9.76e-108	4.59e-106	UP
JPH1	546.784	1.91593	0.135918	14.0962	4.01e-45	3.56e-44	UP
ESRP1	9199.59	2.01111	0.143224	14.0417	8.66e-45	7.58e-44	UP
CCN4	1314.19	3.47657	0.175108	19.8539	1.02e-87	3.07e-86	UP
NDRG1	32365.9	1.19423	0.14803	8.06745	7.18e-16	2.13e-15	UP
SPAG1	704.835	1.00174	0.0969858	10.3287	5.22e-25	2.26e-24	UP
CHRAC1	2596.17	1.00831	0.0686672	14.684	8.16e-49	8.21e-48	UP
GFUS	6013.04	1.9608	0.102457	19.1379	1.22e-81	3.13e-80	UP
PYCR3	1591.21	1.85542	0.111994	16.5671	1.2e-61	1.77e-60	UP
SQLE	5376.2	2.57033	0.120159	21.3911	1.62e-101	6.57e-100	UP
MCM4	10516.6	2.56189	0.0957904	26.7447	1.42e-157	1.43e-155	UP
KCNN4	4131.68	1.21685	0.165471	7.35384	1.93e-13	5.13e-13	UP
DHDH	83.7475	2.44083	0.168982	14.4443	2.72e-47	2.59e-46	UP
MAP4K1	442.476	1.60342	0.132602	12.092	1.16e-33	6.87e-33	UP
NFKBIB	1412.99	1.37627	0.0926028	14.862	5.81e-50	6.05e-49	UP
TUBB4A	103.453	3.63272	0.248673	14.6084	2.48e-48	2.44e-47	UP
KCNA7	5.34241	1.06411	0.211359	5.03461	4.79e-07	9.11e-07	UP
RELB	1790.52	1.64136	0.103856	15.8043	2.91e-56	3.64e-55	UP
CKM	21.2274	1.48521	0.211441	7.02424	2.15e-12	5.45e-12	UP
RNASEH2A	7.36615	2.62237	0.183419	14.2971	2.28e-46	2.1e-45	UP
CD37	1197.04	1.1773	0.143035	8.23081	1.86e-16	5.66e-16	UP
AMH	74.802	2.44761	0.222549	10.9981	3.9e-28	1.9e-27	UP
DKKL1	46.7363	1.30869	0.135169	9.68188	3.6e-22	1.4e-21	UP
STX10	2358.79	1.05881	0.0819265	12.9239	3.3e-38	2.26e-37	UP
RETN	14.242	2.25085	0.265368	8.482	2.21e-17	7.05e-17	UP
IL4I1	885.878	3.59681	0.146821	24.4978	1.56e-132	1.14e-130	UP
LILRB1	501.787	1.34128	0.133527	10.045	9.66e-24	3.99e-23	UP
C19orf53	4347.7	1.06201	0.0902327	11.7696	5.6e-32	3.11e-31	UP
TIMM44	2191.54	1.08899	0.0784529	13.8808	8.28e-44	6.98e-43	UP
IL27RA	2416.84	1.10295	0.136488	8.08088	6.43e-16	1.92e-15	UP
ASF1B	1592.56	3.58109	0.107477	33.3198	2e-243	5.72e-241	UP
TNNT1	507.054	3.21318	0.256227	12.5404	4.49e-36	2.85e-35	UP
RASAL3	631.609	1.10416	0.140364	7.86635	3.65e-15	1.05e-14	UP
EPHX3	179.106	2.29661	0.221654	10.3612	3.72e-25	1.62e-24	UP
CASP14	2208.35	7.73671	0.399674	19.3576	1.76e-83	4.69e-82	UP
SLC1A6	106.982	4.92363	0.335863	14.6596	1.17e-48	1.17e-47	UP
POP4	2411.88	1.05316	0.0951067	11.0734	1.69e-28	8.31e-28	UP
CCNE1	1095.9	4.38431	0.134622	32.5676	1.18e-232	2.84e-230	UP
PDCD5	3965.45	1.58476	0.0820542	19.3136	4.13e-83	1.09e-81	UP
TIMM50	3976.51	1.11762	0.0831959	13.4336	3.84e-41	2.94e-40	UP
CCNP	182.45	1.97607	0.199139	9.9231	3.3e-23	1.34e-22	UP
GPI	21741.3	1.04532	0.0926005	11.2885	1.5e-29	7.64e-29	UP
SHD	7.60026	2.54424	0.281087	9.05144	1.41e-19	4.91e-19	UP
TBCB	4159.45	1.43697	0.0858474	16.7387	6.84e-63	1.05e-61	UP
FSD1	121.456	4.78296	0.24859	19.2404	1.7e-82	4.41e-81	UP
POLR2I	252.041	1.22782	0.113103	10.8558	1.87e-27	8.87e-27	UP
OVOL3	9.07552	1.81465	0.162361	11.1766	5.31e-29	2.67e-28	UP
ZFR2	29.0062	1.99827	0.267147	7.48005	7.43e-14	2.02e-13	UP
APLP1	653.176	2.62348	0.169732	15.4566	6.81e-54	8.01e-53	UP
MRPL4	1793.31	1.12072	0.088612	12.6475	1.16e-36	7.49e-36	UP
CD79A	1124.24	1.9996	0.237057	8.43509	3.31e-17	1.04e-16	UP
NKG7	610.511	1.38612	0.17444	7.9461	1.92e-15	5.62e-15	UP
CEACAM5	133.437	1.70532	0.342091	4.98499	6.2e-07	1.17e-06	UP
RABAC1	522.588	1.2059	0.127077	9.48953	2.32e-21	8.7e-21	UP
ATP1A3	13.4924	2.51534	0.220219	11.422	3.25e-30	1.69e-29	UP
CNFN	308.643	1.8241	0.172483	10.5756	3.87e-26	1.74e-25	UP
GRIN2D	353.408	3.05509	0.16962	18.0114	1.59e-72	3.16e-71	UP
SYNGR4	10.9217	2.92184	0.207658	14.0704	5.77e-45	5.1e-44	UP
CLEC11A	787.65	1.38595	0.164	8.45095	2.89e-17	9.14e-17	UP
LIG1	1970.82	1.18652	0.0845035	14.041	8.74e-45	7.65e-44	UP
CAPS	2321	3.3921	0.189766	17.8751	1.84e-71	3.56e-70	UP
THEG	32.2464	1.09621	0.268534	4.08221	4.46e-05	7.47e-05	UP
FGF21	13.3285	5.77716	0.435971	13.2512	4.44e-40	3.27e-39	UP
CACNG7	0.947314	1.45586	0.460036	3.16467	0.00155261	0.00232006	UP
KLF1	9.58532	2.32444	0.157985	14.713	5.32e-49	5.38e-48	UP
DNASE2	4434.9	1.02325	0.0720868	14.1947	9.88e-46	8.96e-45	UP
MAST1	193.364	3.21663	0.183463	17.5329	8.04e-69	1.45e-67	UP
TFPT	756.782	1.32461	0.113027	11.7195	1.01e-31	5.6e-31	UP
JAK3	1115.16	1.30118	0.126121	10.317	5.91e-25	2.55e-24	UP
SLC5A5	29.5324	2.05946	0.25318	8.13437	4.14e-16	1.24e-15	UP
KCNN1	49.7072	1.30473	0.197059	6.62098	3.57e-11	8.5e-11	UP
COMP	4331.38	4.07242	0.233356	17.4515	3.35e-68	5.92e-67	UP
UPK1A	36.1499	1.64801	0.253028	6.51313	7.36e-11	1.72e-10	UP
COPE	4316.06	1.32777	0.0914064	14.526	8.3e-48	8.03e-47	UP
DDX49	3400.24	1.26195	0.0789445	15.9852	1.62e-57	2.1e-56	UP
ARMC6	2200.56	1.18943	0.0734663	16.1901	5.92e-59	8.05e-58	UP
TMEM147	4187	1.42646	0.0880777	16.1955	5.42e-59	7.4e-58	UP
GAPDHS	1.4968	1.35882	0.278311	4.88238	1.05e-06	1.95e-06	UP
LSR	11067	2.33061	0.114962	20.273	2.23e-91	7.27e-90	UP
HPN	896.471	1.09457	0.219815	4.97951	6.37e-07	1.2e-06	UP
DNAJC2	2147.97	1.06544	0.0605492	17.5962	2.63e-69	4.82e-68	UP
DNAH11	201.279	2.73092	0.209263	13.0502	6.34e-39	4.47e-38	UP
DLX5	397.724	4.40076	0.227017	19.3852	1.03e-83	2.75e-82	UP
STEAP1B	96.378	2.01236	0.199205	10.102	5.41e-24	2.26e-23	UP
ATP6V0A4	561.644	1.12473	0.237425	4.73721	2.17e-06	3.96e-06	UP
ADAP1	148.331	1.18556	0.159569	7.42974	1.09e-13	2.93e-13	UP
TFEC	553.887	1.24948	0.148412	8.41903	3.8e-17	1.19e-16	UP
ANKRD7	18.3544	1.43576	0.192151	7.47202	7.9e-14	2.14e-13	UP
SSBP1	4463.99	1.10652	0.0679998	16.2724	1.55e-59	2.15e-58	UP
ABHD11	2476.33	1.33682	0.114593	11.6658	1.91e-31	1.04e-30	UP
STX1A	310.231	1.47958	0.0933003	15.8582	1.23e-56	1.56e-55	UP
GARS1	8637.61	1.48242	0.0618925	23.9516	8.89e-127	6.01e-125	UP
GHRHR	10.6581	2.13009	0.252999	8.41939	3.78e-17	1.19e-16	UP
CHCHD2	12223.9	1.00218	0.0871267	11.5026	1.28e-30	6.8e-30	UP
HSPB1	19724.8	1.01579	0.172032	5.90467	3.53e-09	7.56e-09	UP
NPTX2	317.094	3.10273	0.242098	12.816	1.33e-37	8.96e-37	UP
PDAP1	7421.23	1.0675	0.0702178	15.2027	3.39e-52	3.78e-51	UP
NUDT1	1117.02	1.71093	0.10137	16.8781	6.52e-64	1.02e-62	UP
HYAL4	5.41967	1.37436	0.260035	5.2853	1.25e-07	2.47e-07	UP
TFR2	247.093	3.88487	0.174367	22.2798	5.8e-110	2.8e-108	UP
MOSPD3	1121.22	1.03267	0.0810131	12.7469	3.24e-37	2.14e-36	UP
PAX4	0.362828	1.12116	0.529817	2.11614	0.0343332	0.0451911	UP
IMPDH1	5240.05	1.12852	0.094062	11.9976	3.66e-33	2.12e-32	UP
AP1S1	3160.58	1.54078	0.0758938	20.3018	1.24e-91	4.07e-90	UP
PLOD3	6645.27	1.56219	0.0964827	16.1914	5.8e-59	7.89e-58	UP
EZH2	2066.41	3.21805	0.0960406	33.5072	3.78e-246	1.15e-243	UP
POLD2	6257.7	1.02228	0.0775192	13.1874	1.04e-39	7.51e-39	UP
GALNTL5	0.838924	1.72638	0.503898	3.42605	0.000612437	0.000945042	UP
LIMK1	3760.69	1.4974	0.0796576	18.798	7.84e-79	1.85e-77	UP
LHX2	66.2351	5.6803	0.270855	20.9717	1.19e-97	4.46e-96	UP
ELAVL2	318.508	3.7955	0.230629	16.4572	7.45e-61	1.08e-59	UP
NCS1	2522.97	1.59024	0.0980146	16.2246	3.38e-59	4.64e-58	UP
CA9	892.44	6.59337	0.251686	26.1967	2.89e-151	2.72e-149	UP
TYRP1	49.8579	3.3762	0.310122	10.8867	1.33e-27	6.36e-27	UP
LHX3	1.53848	3.46098	0.452264	7.65257	1.97e-14	5.5e-14	UP
DDX58	3561.71	1.13507	0.126389	8.98079	2.69e-19	9.25e-19	UP
SH3GL2	59.2574	2.46303	0.269816	9.12856	6.94e-20	2.45e-19	UP
SHB	889.75	1.00863	0.0949196	10.6262	2.25e-26	1.02e-25	UP
CCNJ	882.965	1.00641	0.085337	11.7933	4.22e-32	2.36e-31	UP
UNC5B	2948.09	1.70038	0.114171	14.8933	3.65e-50	3.81e-49	UP
SPOCK2	2646.38	1.63378	0.142661	11.4521	2.29e-30	1.2e-29	UP
TLX1	298.59	7.74436	0.336556	23.0106	3.65e-117	2.08e-115	UP
NPM3	1666.26	1.72178	0.124622	13.8161	2.04e-43	1.7e-42	UP
GTPBP4	6202.98	1.52529	0.0770326	19.8005	2.95e-87	8.72e-86	UP
NEURL1	237.141	1.99264	0.247339	8.0563	7.86e-16	2.33e-15	UP
DKK1	622.361	3.50866	0.257994	13.5998	4.02e-42	3.19e-41	UP
TASOR2	7887.29	1.39372	0.10881	12.8088	1.46e-37	9.8e-37	UP
UBE2S	1732.16	3.35943	0.102399	32.8074	4.62e-236	1.2e-233	UP
PPIF	6518.51	1.2573	0.101396	12.3999	2.62e-35	1.62e-34	UP
KRT23	6321.87	1.72962	0.227299	7.60947	2.75e-14	7.63e-14	UP
GALK1	1172.34	1.42255	0.102012	13.945	3.38e-44	2.91e-43	UP
PFN1	23824.9	1.41765	0.0715609	19.8104	2.42e-87	7.21e-86	UP
CCL7	56.8945	5.09148	0.279458	18.2191	3.64e-74	7.55e-73	UP
CCL1	2.45173	2.704	0.324075	8.34376	7.2e-17	2.24e-16	UP
DLX4	113.267	2.47742	0.149203	16.6043	6.48e-62	9.63e-61	UP
COL1A1	243969	1.93166	0.178531	10.8197	2.78e-27	1.31e-26	UP
LRRC59	8242.76	1.27948	0.0589988	21.6865	2.75e-104	1.18e-102	UP
NAT9	1880.95	1.01748	0.0783634	12.9842	1.5e-38	1.05e-37	UP
TMEM97	1814.47	1.49923	0.101218	14.8119	1.23e-49	1.26e-48	UP
PHOX2B	2.21423	3.93236	0.545648	7.20677	5.73e-13	1.49e-12	UP
CWH43	147.622	3.28789	0.297907	11.0366	2.54e-28	1.25e-27	UP
SULT1E1	19.7763	1.45371	0.385119	3.77469	0.000160204	0.000257943	UP
ODAM	271.962	3.89637	0.390851	9.96893	2.08e-23	8.51e-23	UP
SMR3A	6.60084	3.04863	0.726452	4.1966	2.71e-05	4.61e-05	UP
NMU	199.175	4.94727	0.228549	21.6464	6.58e-104	2.79e-102	UP
CRACD	252.465	2.4078	0.193878	12.4191	2.06e-35	1.28e-34	UP
AADAT	588.78	1.54627	0.153571	10.0687	7.6e-24	3.15e-23	UP
NEIL3	240.8	4.13554	0.128656	32.1442	1.07e-226	2.44e-224	UP
CLNK	40.633	1.30379	0.208504	6.25305	4.03e-10	9.08e-10	UP
NSD2	5128.68	1.10549	0.0755727	14.6282	1.86e-48	1.84e-47	UP
NKX3-2	75.3493	3.62566	0.219033	16.553	1.52e-61	2.23e-60	UP
MFSD10	4265.69	1.02173	0.0963101	10.6087	2.71e-26	1.23e-25	UP
HGFAC	16.9797	1.74441	0.223438	7.80713	5.85e-15	1.67e-14	UP
NCAPG	1224.72	3.85032	0.115171	33.4314	4.8e-245	1.41e-242	UP
DBX1	0.880338	1.6317	0.553756	2.94661	0.00321278	0.00466926	UP
HTATIP2	2529.25	1.24542	0.0820828	15.1728	5.36e-52	5.92e-51	UP
CTSC	9440.5	1.00243	0.121821	8.22877	1.89e-16	5.76e-16	UP
CRTAM	96.2	1.24773	0.166871	7.47725	7.59e-14	2.06e-13	UP
UNC93B1	2524.52	1.14064	0.0925867	12.3197	7.1e-35	4.34e-34	UP
ST3GAL4	2589.16	1.60553	0.107617	14.919	2.48e-50	2.61e-49	UP
CCKBR	181.8	6.06397	0.320217	18.9371	5.65e-80	1.38e-78	UP
APOC3	0.650136	1.44981	0.649614	2.23181	0.0256278	0.034181	UP
UPK2	72.0676	3.17132	0.213878	14.8277	9.7e-50	1e-48	UP
KIAA1549L	1515.3	1.93278	0.161691	11.9535	6.22e-33	3.58e-32	UP
SLC15A3	2141.91	1.04784	0.126397	8.29011	1.13e-16	3.48e-16	UP
CD5	508.797	1.73537	0.165852	10.4634	1.27e-25	5.66e-25	UP
MDK	10806.9	1.92164	0.147612	13.0182	9.65e-39	6.77e-38	UP
SLC35F2	1724.46	2.14531	0.109422	19.6058	1.38e-85	3.91e-84	UP
CALCA	6.15557	2.42715	0.339607	7.14694	8.87e-13	2.29e-12	UP
TCIRG1	3354.7	1.1942	0.115687	10.3226	5.57e-25	2.41e-24	UP
POU2AF1	913.052	1.4289	0.209942	6.80618	1e-11	2.45e-11	UP
P3H3	2043.79	1.05731	0.146158	7.23399	4.69e-13	1.23e-12	UP
BIN2	786.081	1.11285	0.120225	9.25639	2.11e-20	7.63e-20	UP
IL23A	90.5673	1.57887	0.135744	11.6312	2.86e-31	1.55e-30	UP
CYP27B1	250.816	1.94533	0.150999	12.8831	5.61e-38	3.82e-37	UP
MAGOHB	1442.5	1.53933	0.0815536	18.875	1.83e-79	4.41e-78	UP
TRPV4	954.364	1.24348	0.166051	7.48854	6.96e-14	1.9e-13	UP
FOXM1	3485.09	4.57117	0.132593	34.4752	1.89e-260	7.5e-258	UP
RAD51AP1	1047.08	3.3415	0.112772	29.6306	6.04e-193	9.71e-191	UP
CDK2AP1	15032.8	1.64616	0.0847277	19.4289	4.4e-84	1.19e-82	UP
OAS3	6682.54	1.56785	0.134746	11.6356	2.72e-31	1.48e-30	UP
OAS2	6374.63	1.89593	0.153381	12.3609	4.26e-35	2.62e-34	UP
RASAL1	703.435	1.65039	0.172445	9.5705	1.06e-21	4.05e-21	UP
IL26	2.88349	1.78186	0.29411	6.05849	1.37e-09	3.01e-09	UP
IFNG	40.3664	3.10272	0.238311	13.0196	9.46e-39	6.64e-38	UP
TIMELESS	2580.34	1.62125	0.072765	22.2806	5.69e-110	2.76e-108	UP
MRPL51	5738.3	1.17729	0.0836546	14.0732	5.55e-45	4.9e-44	UP
GAPDH	95715.9	1.53807	0.104767	14.681	8.54e-49	8.57e-48	UP
CHD4	2105.11	1.25914	0.0810705	15.5314	2.13e-54	2.54e-53	UP
CDCA3	1294.77	4.2954	0.113909	37.709	0	0	UP
TPI1	30665.6	1.57942	0.0905448	17.4436	3.85e-68	6.77e-67	UP
SPSB2	546.84	1.10709	0.114031	9.70863	2.77e-22	1.08e-21	UP
ENO2	1953.58	1.30996	0.1421	9.21862	3.01e-20	1.08e-19	UP
PTPN6	2749.44	1.01581	0.0902596	11.2543	2.21e-29	1.12e-28	UP
SLCO1B3	4.45901	3.08429	0.662043	4.65874	3.18e-06	5.74e-06	UP
APOBEC1	0.734106	1.99037	0.533097	3.7336	0.000188764	0.000301656	UP
GOLT1B	3547.81	1.05967	0.0810531	13.0737	4.65e-39	3.3e-38	UP
CMAS	3060.35	1.1096	0.0791169	14.0248	1.1e-44	9.58e-44	UP
AICDA	11.353	1.7289	0.277153	6.23807	4.43e-10	9.96e-10	UP
RFX4	7.73038	1.28876	0.276956	4.65329	3.27e-06	5.89e-06	UP
COL12A1	22620.9	1.11785	0.157457	7.09939	1.25e-12	3.21e-12	UP
PAK1IP1	1848.92	1.1517	0.0771071	14.9364	1.91e-50	2.02e-49	UP
GCNT2	2615.56	1.30728	0.129911	10.0629	8.06e-24	3.34e-23	UP
ULBP1	173.095	4.54154	0.174805	25.9806	8.21e-149	7.46e-147	UP
FBXO5	835.898	1.71982	0.0939464	18.3064	7.36e-75	1.56e-73	UP
OPRM1	0.859313	1.16032	0.340724	3.40544	0.000660584	0.00101724	UP
IL17F	0.683795	2.11053	0.515458	4.09448	4.23e-05	7.1e-05	UP
MCM3	9893.98	1.54996	0.0739864	20.9492	1.91e-97	7.1e-96	UP
RNF8	1604.11	1.10532	0.0674531	16.3865	2.39e-60	3.39e-59	UP
SAYSD1	1959.63	1.03432	0.0669137	15.4576	6.71e-54	7.9e-53	UP
TREML2	37.3513	1.44785	0.210549	6.87655	6.13e-12	1.52e-11	UP
BAG2	1024.81	1.35284	0.129643	10.4351	1.71e-25	7.58e-25	UP
GPR63	149.833	1.13742	0.154153	7.37852	1.6e-13	4.28e-13	UP
PRDM13	38.018	6.60085	0.388726	16.9807	1.14e-64	1.82e-63	UP
E2F3	2731.23	1.98199	0.0882288	22.4642	9.3e-112	4.67e-110	UP
HDGFL1	1.65927	2.34879	0.359989	6.52461	6.82e-11	1.6e-10	UP
COL9A1	289.12	5.28007	0.336801	15.6771	2.17e-55	2.66e-54	UP
NR2E1	20.7787	2.17794	0.240032	9.07356	1.15e-19	4.02e-19	UP
SLC16A10	268.521	1.81027	0.148105	12.2229	2.35e-34	1.41e-33	UP
SLC39A7	12902.3	1.26924	0.0726257	17.4764	2.17e-68	3.84e-67	UP
UNC93A	11.0642	4.75412	0.358411	13.2644	3.72e-40	2.75e-39	UP
SLC22A2	3.29439	1.02483	0.280758	3.65023	0.000262006	0.000414686	UP
CUTA	8016.4	1.10904	0.0783099	14.1623	1.57e-45	1.41e-44	UP
C6orf118	5.09877	2.3907	0.35775	6.68259	2.35e-11	5.65e-11	UP
MDFI	4075.46	1.70648	0.172725	9.87975	5.1e-23	2.05e-22	UP
BYSL	2091.46	1.6688	0.0703534	23.7203	2.23e-124	1.43e-122	UP
MRPL2	112.537	1.17142	0.116613	10.0453	9.63e-24	3.98e-23	UP
PTK7	12155.3	1.76856	0.11065	15.9833	1.67e-57	2.16e-56	UP
DNPH1	1743.01	1.6928	0.113888	14.8637	5.67e-50	5.9e-49	UP
GMDS	2633.03	1.73056	0.0983328	17.599	2.51e-69	4.61e-68	UP
VEGFA	8717.56	1.3539	0.116172	11.6543	2.18e-31	1.19e-30	UP
TTK	1497.16	4.06767	0.116569	34.8951	8.83e-267	4.09e-264	UP
PCDHB2	319.785	1.64482	0.188137	8.74267	2.28e-18	7.56e-18	UP
CEP72	359.796	1.09739	0.0937972	11.6996	1.28e-31	7.06e-31	UP
KIF20A	2214.45	4.21005	0.121336	34.6976	8.57e-264	3.71e-261	UP
GZMK	107.383	1.72618	0.202901	8.5075	1.78e-17	5.68e-17	UP
HAND1	1.76806	1.71356	0.41562	4.12291	3.74e-05	6.31e-05	UP
ITK	423.249	1.17524	0.175697	6.68901	2.25e-11	5.41e-11	UP
IL12B	18.313	2.55516	0.21873	11.6818	1.58e-31	8.64e-31	UP
GABRG2	3.0952	1.9245	0.541073	3.55681	0.000375383	0.000587631	UP
POLR3G	349.666	1.17649	0.111379	10.5629	4.43e-26	1.99e-25	UP
LMNB1	3817.98	2.98945	0.0977948	30.5686	3.2e-205	5.87e-203	UP
TARS1	7034.18	1.11498	0.0675428	16.5077	3.23e-61	4.71e-60	UP
BRIX1	2364.52	1.25988	0.0729298	17.2753	7.22e-67	1.23e-65	UP
NUP155	4006.83	1.07455	0.082532	13.0198	9.44e-39	6.63e-38	UP
CDX1	29.7389	1.48312	0.198519	7.47094	7.96e-14	2.16e-13	UP
DBN1	7523.18	1.06091	0.0907238	11.6939	1.37e-31	7.52e-31	UP
SMC4	3849.65	2.03515	0.10715	18.9935	1.93e-80	4.79e-79	UP
KNG1	1.55951	1.5634	0.363891	4.29633	1.74e-05	2.99e-05	UP
HRG	0.94839	1.57101	0.356783	4.40326	1.07e-05	1.87e-05	UP
CLDN16	60.6892	2.08306	0.23542	8.84825	8.89e-19	3e-18	UP
CD86	852.174	1.25612	0.121613	10.3288	5.22e-25	2.26e-24	UP
RBP2	16.1885	1.45281	0.246028	5.90507	3.52e-09	7.55e-09	UP
RBP1	3701.01	1.89642	0.182255	10.4053	2.34e-25	1.03e-24	UP
PFKFB4	635.601	1.35778	0.102257	13.2781	3.1e-40	2.31e-39	UP
ECT2	3267.99	2.30482	0.0965394	23.8744	5.65e-126	3.77e-124	UP
GNAT1	2.94437	2.24035	0.267788	8.36614	5.95e-17	1.86e-16	UP
GNB4	3645.36	1.11296	0.0935099	11.9021	1.15e-32	6.56e-32	UP
IQCG	1803.69	1.30382	0.103271	12.6252	1.53e-36	9.9e-36	UP
MORC1	3.2911	1.08086	0.398621	2.7115	0.00669803	0.00943853	UP
ROPN1B	1105.16	1.72448	0.250252	6.89098	5.54e-12	1.37e-11	UP
PODXL2	2965.66	2.08266	0.125403	16.6076	6.14e-62	9.12e-61	UP
CSPG5	179.684	1.67906	0.168298	9.9767	1.93e-23	7.88e-23	UP
MRPL3	5618.76	1.06306	0.0624755	17.0156	6.29e-65	1.01e-63	UP
PLCH1	1337.1	1.92	0.1631	11.7719	5.45e-32	3.03e-31	UP
CLCN2	410.295	1.51683	0.103777	14.6162	2.21e-48	2.18e-47	UP
RTKN	3596.92	1.64499	0.0834633	19.7091	1.8e-86	5.21e-85	UP
IL1A	26.5407	1.64216	0.205333	7.99756	1.27e-15	3.74e-15	UP
CCL20	188.519	4.18735	0.226129	18.5175	1.49e-76	3.32e-75	UP
ZAP70	425.665	1.42223	0.174064	8.17073	3.07e-16	9.25e-16	UP
SF3B6	4949.93	1.1609	0.0723432	16.0472	5.98e-58	7.87e-57	UP
POMC	120.632	1.62817	0.212326	7.66826	1.74e-14	4.88e-14	UP
CENPA	748.324	4.55606	0.118221	38.5383	0	0	UP
SLC30A3	40.7743	2.26618	0.198608	11.4103	3.71e-30	1.93e-29	UP
PSMD14	4356.93	1.16627	0.0552888	21.0941	9.02e-99	3.46e-97	UP
PPM1G	9701.63	1.25934	0.0611832	20.5831	3.89e-94	1.36e-92	UP
IFIH1	3874.3	1.62088	0.1275	12.7127	5.02e-37	3.31e-36	UP
MOGS	4787.08	1.24781	0.0601406	20.7482	1.27e-95	4.59e-94	UP
GRB14	485.525	1.55775	0.197427	7.89025	3.02e-15	8.74e-15	UP
TLX2	8.09085	2.30393	0.250693	9.19024	3.92e-20	1.4e-19	UP
EVA1A	516.04	1.41701	0.136882	10.3521	4.09e-25	1.78e-24	UP
REG1A	4.20196	4.41135	0.706356	6.24523	4.23e-10	9.53e-10	UP
FN1	186323	2.68695	0.156489	17.1702	4.44e-66	7.4e-65	UP
STAT1	21998.9	1.55803	0.11588	13.4453	3.28e-41	2.53e-40	UP
OTX1	481.063	3.96267	0.177535	22.3206	2.33e-110	1.14e-108	UP
GNLY	518.585	1.06681	0.188795	5.65065	1.6e-08	3.31e-08	UP
PDCL3	1567.81	1.01782	0.0626803	16.2383	2.7e-59	3.72e-58	UP
HSPE1	1341.75	1.69424	0.0932908	18.1609	1.05e-73	2.15e-72	UP
IL1R2	198.277	2.28279	0.190918	11.957	5.97e-33	3.44e-32	UP
PRKAG3	29.59	2.80592	0.244234	11.4886	1.5e-30	7.96e-30	UP
WNT6	322.375	2.26891	0.21294	10.6552	1.65e-26	7.53e-26	UP
PASK	867.433	1.05519	0.0834568	12.6436	1.21e-36	7.86e-36	UP
PROC	40.8539	2.62864	0.172089	15.2749	1.12e-52	1.27e-51	UP
ODC1	5623.73	1.00983	0.0959874	10.5204	6.95e-26	3.11e-25	UP
QPCT	1388.44	2.4426	0.168816	14.469	1.9e-47	1.82e-46	UP
LCT	125.576	3.09827	0.276199	11.2175	3.35e-29	1.69e-28	UP
SDC1	24115.9	2.40663	0.154735	15.5533	1.51e-54	1.81e-53	UP
KYNU	1816.93	1.41137	0.212697	6.63561	3.23e-11	7.72e-11	UP
PNO1	1768.69	1.0109	0.0538021	18.7893	9.24e-79	2.18e-77	UP
KISS1R	11.6117	1.88721	0.267443	7.0565	1.71e-12	4.35e-12	UP
CD207	218.059	1.8787	0.208193	9.02385	1.82e-19	6.29e-19	UP
GRIN3B	11.8213	1.05482	0.16815	6.27309	3.54e-10	8.01e-10	UP
VAX2	199.077	2.03593	0.155749	13.0719	4.77e-39	3.38e-38	UP
MSH6	5918.09	1.09255	0.0754252	14.4853	1.5e-47	1.44e-46	UP
BCL9	2782.47	1.09874	0.083779	13.1148	2.71e-39	1.94e-38	UP
TNR	25.9204	1.50791	0.189657	7.95072	1.85e-15	5.42e-15	UP
GPX7	1298.06	1.39694	0.1046	13.355	1.11e-40	8.36e-40	UP
CACYBP	5927.36	1.36442	0.0702964	19.4096	6.4e-84	1.72e-82	UP
LRRC42	2339.87	1.10376	0.0651602	16.9392	2.31e-64	3.68e-63	UP
MRPL37	5747.94	1.09433	0.0731853	14.9529	1.49e-50	1.58e-49	UP
CHD5	38.4114	1.28858	0.201172	6.40535	1.5e-10	3.45e-10	UP
OPRD1	127.427	2.83667	0.234051	12.1199	8.29e-34	4.91e-33	UP
SCAMP3	5679.56	1.19133	0.0638351	18.6627	9.97e-78	2.28e-76	UP
DLGAP3	73.7213	2.24905	0.163511	13.7548	4.77e-43	3.92e-42	UP
LAMTOR2	2881.75	1.31268	0.0925545	14.1828	1.17e-45	1.06e-44	UP
SRM	5013.92	1.14224	0.0942663	12.1172	8.56e-34	5.07e-33	UP
FBXO6	998.252	1.18396	0.0937121	12.634	1.37e-36	8.87e-36	UP
MAD2L2	2210.29	1.6346	0.0936836	17.4481	3.56e-68	6.27e-67	UP
DNAJC6	443.363	1.38614	0.152377	9.09677	9.31e-20	3.26e-19	UP
MIIP	1705.15	1.42968	0.0964848	14.8176	1.13e-49	1.16e-48	UP
UCHL5	3017.18	1.00633	0.0652366	15.4258	1.1e-53	1.29e-52	UP
AGMAT	171.825	1.63784	0.124723	13.1318	2.17e-39	1.55e-38	UP
TFAP2E	115.572	1.29633	0.15427	8.40295	4.35e-17	1.37e-16	UP
CD2	1105.4	1.60022	0.167113	9.57569	1.01e-21	3.85e-21	UP
HPCAL4	22.181	1.73165	0.206096	8.40217	4.38e-17	1.37e-16	UP
BMP8B	472.125	1.37466	0.151804	9.05549	1.36e-19	4.74e-19	UP
MYCL	675.336	1.50588	0.156024	9.65161	4.84e-22	1.86e-21	UP
ZP4	16.7143	6.66438	0.489557	13.6131	3.35e-42	2.67e-41	UP
KMO	265.952	1.42967	0.175561	8.14339	3.84e-16	1.16e-15	UP
KCNQ4	504.45	1.3928	0.161176	8.64149	5.55e-18	1.81e-17	UP
ST6GALNAC5	1057.04	1.24056	0.188826	6.56985	5.04e-11	1.19e-10	UP
SLAMF1	248.398	1.23699	0.172145	7.18574	6.68e-13	1.73e-12	UP
CD48	387.82	1.17973	0.154634	7.62923	2.36e-14	6.57e-14	UP
PADI2	14089.5	1.04856	0.18811	5.57421	2.49e-08	5.1e-08	UP
MFAP2	1980.17	3.10156	0.129383	23.9719	5.46e-127	3.72e-125	UP
KDM5B	9011.76	1.00573	0.0763581	13.1712	1.29e-39	9.29e-39	UP
ACTL8	931.573	10.2038	0.382311	26.6898	6.19e-157	6.18e-155	UP
RGS4	422.967	1.30041	0.16163	8.0456	8.58e-16	2.54e-15	UP
SSX2IP	1905.89	1.64704	0.0978342	16.835	1.35e-63	2.11e-62	UP
PLA2G2D	459.209	2.22215	0.271774	8.17647	2.92e-16	8.84e-16	UP
GBP1	7680.35	1.8835	0.136783	13.77	3.86e-43	3.19e-42	UP
GPR89A	382.452	1.23909	0.0740047	16.7433	6.33e-63	9.7e-62	UP
CDK18	1542.11	1.09291	0.116277	9.39921	5.5e-21	2.03e-20	UP
GALE	1664.35	1.47934	0.107096	13.8132	2.12e-43	1.77e-42	UP
CR2	325.242	2.61972	0.266419	9.83311	8.11e-23	3.23e-22	UP
PRPF3	4400.67	1.05747	0.0690413	15.3164	5.94e-53	6.8e-52	UP
APH1A	16046.1	1.19201	0.060813	19.6013	1.51e-85	4.26e-84	UP
P3H1	3418.7	1.44655	0.11476	12.605	1.98e-36	1.27e-35	UP
SLC2A1	9271.79	2.37232	0.137273	17.2818	6.46e-67	1.1e-65	UP
EBNA1BP2	4240.27	1.21632	0.0691129	17.599	2.51e-69	4.61e-68	UP
CDC20	4042.72	4.78941	0.119568	40.0559	0	0	UP
ARTN	245.1	3.55397	0.194658	18.2575	1.8e-74	3.78e-73	UP
ATP6V0B	7291.5	1.4941	0.0794798	18.7985	7.77e-79	1.84e-77	UP
B4GALT2	4777.7	1.18632	0.0825431	14.3721	7.74e-47	7.24e-46	UP
PRDX1	14953.4	1.27277	0.0681973	18.663	9.89e-78	2.27e-76	UP
MROH9	5.56669	1.50334	0.24996	6.01434	1.81e-09	3.94e-09	UP
FASLG	93.0148	1.65575	0.193553	8.55453	1.18e-17	3.81e-17	UP
TNFSF4	306.993	1.63269	0.126127	12.9448	2.51e-38	1.74e-37	UP
DARS2	2260.61	1.05927	0.0784271	13.5065	1.43e-41	1.12e-40	UP
PLPPR5	7.1925	2.45794	0.303068	8.11018	5.05e-16	1.51e-15	UP
STMN1	17370.5	2.84815	0.0956126	29.7884	5.52e-195	8.95e-193	UP
NEK2	1535.32	4.80424	0.129489	37.1014	2.67e-301	2.08e-298	UP
RPS6KA1	3467.32	1.01779	0.0869275	11.7085	1.15e-31	6.36e-31	UP
CENPF	8329.26	4.08051	0.120151	33.9616	8.23e-253	2.86e-250	UP
POLR1G	383.738	1.77535	0.0805258	22.047	1.02e-107	4.79e-106	UP
CHRNB4	32.7291	2.78707	0.238288	11.6962	1.33e-31	7.33e-31	UP
MUC5B	4384.99	2.98344	0.228229	13.0721	4.75e-39	3.37e-38	UP
CTSD	24202.7	1.28997	0.118367	10.8981	1.18e-27	5.62e-27	UP
MMP8	25.0326	1.71765	0.276014	6.22306	4.88e-10	1.09e-09	UP
APOA1	7.55963	1.22708	0.20492	5.98811	2.12e-09	4.61e-09	UP
SLC8A2	34.5387	1.35795	0.214454	6.33213	2.42e-10	5.51e-10	UP
KIF14	940.721	4.41767	0.134983	32.7276	6.33e-235	1.6e-232	UP
ATP10B	79.6007	1.74984	0.204748	8.5463	1.27e-17	4.09e-17	UP
ELOVL4	327.413	1.80022	0.167981	10.7168	8.48e-27	3.92e-26	UP
VAMP8	6806.25	1.204	0.0979502	12.2919	1e-34	6.1e-34	UP
RPN2	25598	1.02229	0.063579	16.079	3.58e-58	4.75e-57	UP
OLFM3	7.44291	3.58354	0.432258	8.29028	1.13e-16	3.48e-16	UP
SPP1	14489.9	2.78379	0.17811	15.6296	4.57e-55	5.56e-54	UP
RARRES1	8456.86	2.03965	0.206269	9.88831	4.68e-23	1.88e-22	UP
PCDH17	562.795	1.37972	0.110217	12.5182	5.93e-36	3.76e-35	UP
FGF23	0.747613	1.30056	0.441117	2.94833	0.003195	0.0046448	UP
CPSF3	3383.4	1.00603	0.065771	15.296	8.13e-53	9.25e-52	UP
DYNC2I2	4463.06	1.64974	0.0969957	17.0083	7.12e-65	1.15e-63	UP
ONECUT2	213.903	3.75201	0.20586	18.2261	3.21e-74	6.67e-73	UP
VSX2	9.84045	1.16408	0.321714	3.61836	0.000296475	0.000467568	UP
FLVCR2	405.498	1.23379	0.099989	12.3392	5.57e-35	3.42e-34	UP
GPR68	492.255	1.52868	0.128071	11.9363	7.66e-33	4.39e-32	UP
DNMT3A	3409.98	1.26814	0.0705832	17.9665	3.56e-72	7.01e-71	UP
BCL11A	1712.11	1.56095	0.157389	9.91776	3.48e-23	1.41e-22	UP
EPCAM	16408.1	2.05785	0.150636	13.6611	1.73e-42	1.4e-41	UP
IFIT3	3891.61	1.24237	0.154813	8.02501	1.02e-15	3e-15	UP
NKX2-3	14.8311	5.32017	0.417128	12.7543	2.95e-37	1.95e-36	UP
IFIT2	2796.96	1.54206	0.168852	9.13265	6.68e-20	2.36e-19	UP
HELLS	1071.84	2.23947	0.108297	20.679	5.35e-95	1.9e-93	UP
C10orf95	0.396843	1.03749	0.465752	2.22756	0.0259098	0.0345429	UP
CRHR1	1.5188	1.32599	0.345136	3.84192	0.000122076	0.000198374	UP
INSL6	21.4568	1.15553	0.232279	4.97475	6.53e-07	1.23e-06	UP
INSL4	1.4106	1.48613	0.420774	3.53189	0.000412604	0.000643827	UP
CD274	399.926	1.06653	0.150291	7.09646	1.28e-12	3.27e-12	UP
MTHFD1L	2180.94	1.96463	0.0870747	22.5626	1.01e-112	5.19e-111	UP
MAGEB4	50.6056	3.50705	0.317637	11.0411	2.42e-28	1.19e-27	UP
PCDHB8	109.485	1.09698	0.234321	4.68151	2.85e-06	5.16e-06	UP
CENPL	783.151	2.0015	0.0711015	28.1499	2.4e-174	3.02e-172	UP
GPR31	15.4259	1.48183	0.189317	7.82725	4.99e-15	1.43e-14	UP
ACAT2	1252.54	1.11416	0.102582	10.8612	1.76e-27	8.38e-27	UP
TTLL2	19.0994	1.51492	0.219902	6.88907	5.62e-12	1.39e-11	UP
TEX11	16.1924	1.89515	0.188389	10.0598	8.32e-24	3.45e-23	UP
NUDCD1	2339.89	1.26961	0.0711884	17.8346	3.81e-71	7.3e-70	UP
ENY2	4346.84	1.05046	0.0626841	16.7581	4.94e-63	7.62e-62	UP
MASTL	1355.49	1.5353	0.0820391	18.7142	3.79e-78	8.82e-77	UP
LYZL1	1.91327	3.01538	0.423307	7.12338	1.05e-12	2.7e-12	UP
CCDC77	923.511	1.37302	0.0909104	15.1031	1.55e-51	1.69e-50	UP
SOHLH2	21.6808	1.08042	0.248631	4.34545	1.39e-05	2.41e-05	UP
TGFBI	15712.4	1.39272	0.159223	8.74696	2.19e-18	7.29e-18	UP
TMPO	6892.09	1.27633	0.0745027	17.1314	8.66e-66	1.43e-64	UP
RDH10	6510.84	2.12865	0.171935	12.3806	3.33e-35	2.06e-34	UP
NCAPH	1290.44	3.59758	0.104341	34.479	1.65e-260	6.71e-258	UP
MND1	2.26321	2.93125	0.256681	11.4198	3.33e-30	1.74e-29	UP
PRB2	2.95238	3.9817	0.508508	7.83016	4.87e-15	1.4e-14	UP
IAPP	2.35543	3.78418	0.78348	4.82997	1.37e-06	2.52e-06	UP
BCL2L14	325.083	2.3	0.212383	10.8295	2.5e-27	1.18e-26	UP
RGSL1	2.96706	2.22752	0.348778	6.38664	1.7e-10	3.89e-10	UP
DPPA4	5.30348	1.32295	0.226194	5.84873	4.95e-09	1.05e-08	UP
CD80	80.6071	2.85533	0.142295	20.0662	1.46e-89	4.55e-88	UP
KIF18A	635.289	3.27082	0.103965	31.4609	2.97e-217	5.91e-215	UP
DESI2	5522.47	1.24421	0.0716104	17.3747	1.28e-67	2.23e-66	UP
DEPDC7	158.539	2.11588	0.120668	17.5346	7.79e-69	1.4e-67	UP
GJB6	171.732	2.70904	0.30285	8.94515	3.71e-19	1.27e-18	UP
GJA3	19.4029	2.66558	0.221784	12.0188	2.83e-33	1.65e-32	UP
GHSR	0.500146	1.35967	0.388363	3.50103	0.00046346	0.000720584	UP
TMEM54	2151.44	1.73849	0.10751	16.1706	8.13e-59	1.1e-57	UP
CSMD2	302.869	2.95554	0.187175	15.7903	3.63e-56	4.54e-55	UP
TMIGD3	89.0873	1.06341	0.142292	7.47342	7.81e-14	2.12e-13	UP
GPSM2	1716.87	2.17359	0.0979892	22.182	5.13e-109	2.46e-107	UP
CXCR4	6399.05	1.73983	0.126558	13.7474	5.28e-43	4.34e-42	UP
SASH3	994.407	1.01646	0.142304	7.14289	9.14e-13	2.35e-12	UP
PAEP	22.1023	1.84448	0.281933	6.54226	6.06e-11	1.43e-10	UP
OBP2A	45.3408	2.05481	0.261892	7.846	4.3e-15	1.24e-14	UP
LAX1	262.318	1.3787	0.194949	7.07213	1.53e-12	3.89e-12	UP
PLG	2.11978	1.29599	0.313873	4.12902	3.64e-05	6.15e-05	UP
COPA	26711	1.07181	0.0626872	17.0978	1.54e-65	2.52e-64	UP
ZNF205	576.117	1.00338	0.112746	8.89943	5.61e-19	1.91e-18	UP
CCDC18	413.405	1.19378	0.0875598	13.6339	2.52e-42	2.02e-41	UP
CBX3	13486.9	1.23294	0.053306	23.1295	2.34e-118	1.36e-116	UP
NPY	7.40202	1.68638	0.392219	4.29958	1.71e-05	2.95e-05	UP
INHBA	2996.65	3.30018	0.137716	23.9637	6.66e-127	4.52e-125	UP
MRM2	3.47563	1.06446	0.174782	6.0902	1.13e-09	2.48e-09	UP
PHF24	184.803	1.28628	0.223703	5.74997	8.93e-09	1.87e-08	UP
PLAU	3736.41	1.58256	0.119544	13.2383	5.27e-40	3.87e-39	UP
P4HA1	4749.84	1.30004	0.101446	12.8151	1.35e-37	9.05e-37	UP
ZWINT	2335.78	2.95216	0.102741	28.734	1.44e-181	2.01e-179	UP
CIT	1379	2.44658	0.0929132	26.3319	8.28e-153	7.98e-151	UP
PRDX4	6798.09	1.60818	0.0826764	19.4515	2.83e-84	7.68e-83	UP
DDX39A	4456.54	2.1217	0.0786179	26.9875	2.07e-160	2.22e-158	UP
GIPC1	6849.6	1.44418	0.0942791	15.3181	5.79e-53	6.63e-52	UP
CENPK	292.541	2.22098	0.0994495	22.3328	1.78e-110	8.69e-109	UP
ARHGAP9	533.655	1.00503	0.139183	7.22096	5.16e-13	1.35e-12	UP
HOXC13	398.418	2.85641	0.163184	17.5042	1.33e-68	2.38e-67	UP
CDK2	1728.35	1.04645	0.0640736	16.332	5.84e-60	8.24e-59	UP
HOXC11	348.564	3.46198	0.205521	16.8449	1.14e-63	1.79e-62	UP
NFE2	63.0882	1.23819	0.205932	6.01263	1.83e-09	3.98e-09	UP
HOXC12	338.682	4.64515	0.310391	14.9654	1.23e-50	1.31e-49	UP
STIL	1411.83	3.02355	0.100309	30.1423	1.35e-199	2.31e-197	UP
HJURP	1258.02	4.49336	0.113442	39.6093	0	0	UP
COL10A1	3353.53	6.26663	0.203089	30.8566	4.56e-209	8.71e-207	UP
H2BW1	0.820801	1.95755	0.731222	2.67709	0.00742639	0.0104241	UP
ESX1	11.982	5.27455	0.503033	10.4855	1.01e-25	4.49e-25	UP
MAGEA9	1.73174	3.61171	0.961653	3.75573	0.000172839	0.000277505	UP
NMI	1943.77	1.17017	0.0740184	15.8093	2.69e-56	3.37e-55	UP
CKS2	2273.9	3.40476	0.101025	33.7022	5.36e-249	1.74e-246	UP
CHPF	7928.41	1.72483	0.110684	15.5833	9.45e-55	1.14e-53	UP
INHA	51.7332	1.34787	0.156749	8.59889	8.05e-18	2.61e-17	UP
CTCFL	4.98514	1.00786	0.341269	2.95327	0.00314423	0.00457475	UP
PI3	1324.43	2.45984	0.304073	8.08964	5.98e-16	1.79e-15	UP
SLPI	11397.8	1.6578	0.224641	7.37975	1.59e-13	4.24e-13	UP
WFDC3	57.1119	1.57403	0.175289	8.97962	2.72e-19	9.34e-19	UP
SLC12A5	26.1249	1.44929	0.141366	10.2521	1.16e-24	4.95e-24	UP
MATN4	92.3761	1.43461	0.217876	6.5845	4.56e-11	1.08e-10	UP
GTSF1L	3.15145	2.65194	0.293546	9.03416	1.65e-19	5.74e-19	UP
CSE1L	9578.63	1.14381	0.0626563	18.2553	1.88e-74	3.93e-73	UP
RBPJL	4.90336	2.39402	0.237088	10.0976	5.66e-24	2.36e-23	UP
SEMG1	0.662699	1.86266	0.763473	2.43972	0.0146985	0.0200773	UP
ZBP1	354.375	2.7214	0.189021	14.3974	5.38e-47	5.06e-46	UP
MAGEA10	35.2067	6.60182	0.613501	10.7609	5.27e-27	2.45e-26	UP
IL9R	11.0371	1.77927	0.187819	9.47331	2.71e-21	1.01e-20	UP
IL17C	5.37803	3.40101	0.308727	11.0163	3.19e-28	1.56e-27	UP
IRGC	1.25001	1.02256	0.295874	3.45605	0.000548154	0.000848066	UP
CRISP2	20.171	1.2874	0.313175	4.11082	3.94e-05	6.63e-05	UP
GRM4	67.5534	3.06528	0.210972	14.5293	7.9e-48	7.66e-47	UP
PACSIN1	183.73	2.52386	0.14833	17.0152	6.34e-65	1.02e-63	UP
WRNIP1	4195.77	1.05188	0.0670924	15.678	2.14e-55	2.62e-54	UP
RRP36	3073.09	1.20126	0.0618529	19.4212	5.11e-84	1.38e-82	UP
SNRPC	4917.53	1.37319	0.0675223	20.3368	6.07e-92	2.01e-90	UP
XPO5	5415.14	1.55185	0.0718627	21.5947	2.01e-103	8.47e-102	UP
H1-3	21.641	1.92903	0.224561	8.59019	8.68e-18	2.81e-17	UP
H1-1	1.4471	2.89067	0.307682	9.395	5.72e-21	2.11e-20	UP
RPS10	80.1519	1.51621	0.104054	14.5713	4.28e-48	4.17e-47	UP
H2BC11	349.473	3.74913	0.184028	20.3726	2.93e-92	9.79e-91	UP
OR2B6	30.27	5.11689	0.246889	20.7254	2.04e-95	7.32e-94	UP
TBCC	1765.56	1.05192	0.086122	12.2143	2.61e-34	1.57e-33	UP
TCP11	26.735	1.85211	0.259405	7.13982	9.35e-13	2.4e-12	UP
DNAH8	15.2475	2.00331	0.19538	10.2534	1.14e-24	4.89e-24	UP
TREM1	315.232	1.86992	0.169616	11.0244	2.91e-28	1.42e-27	UP
MEA1	3157.52	1.04838	0.0762392	13.7512	5.01e-43	4.11e-42	UP
SOX4	14640	1.41766	0.0995003	14.2478	4.63e-46	4.23e-45	UP
CPNE5	451.784	1.25092	0.145164	8.61731	6.85e-18	2.23e-17	UP
RIOK1	2361.78	1.11432	0.0798422	13.9565	2.87e-44	2.48e-43	UP
RPP40	553.804	1.50227	0.0893105	16.8207	1.72e-63	2.68e-62	UP
DEK	12973.1	1.28935	0.0926044	13.9232	4.58e-44	3.92e-43	UP
EEF1E1	319.469	1.19744	0.0836593	14.3133	1.81e-46	1.67e-45	UP
RUNX2	1015.81	1.4223	0.133222	10.6761	1.32e-26	6.04e-26	UP
TRIM51	0.989637	2.99625	0.688915	4.34923	1.37e-05	2.37e-05	UP
MYRF	299.025	1.23466	0.146436	8.4314	3.42e-17	1.08e-16	UP
MT1G	591.758	1.68516	0.18216	9.251	2.22e-20	8.02e-20	UP
PIWIL1	2.82859	1.11334	0.226387	4.91785	8.75e-07	1.64e-06	UP
GPR18	71.2183	1.82774	0.178273	10.2524	1.15e-24	4.93e-24	UP
ABCC4	953.322	1.15666	0.136346	8.48324	2.19e-17	6.97e-17	UP
SOX21	11.6414	1.29444	0.303731	4.26181	2.03e-05	3.48e-05	UP
HROB	378.376	1.243	0.0902664	13.7703	3.84e-43	3.17e-42	UP
IRF1	2655.46	1.222	0.122502	9.97532	1.95e-23	7.99e-23	UP
NUP85	2937.75	1.01102	0.0552865	18.2869	1.05e-74	2.21e-73	UP
SLC25A19	479.031	1.50538	0.0713596	21.0957	8.72e-99	3.35e-97	UP
MBOAT7	4845.09	1.05313	0.0805874	13.0682	5e-39	3.54e-38	UP
SRMS	112.914	1.05859	0.221286	4.78379	1.72e-06	3.16e-06	UP
IL37	2.55459	1.83276	0.264086	6.94001	3.92e-12	9.79e-12	UP
CD70	83.1232	1.06879	0.210961	5.06628	4.06e-07	7.74e-07	UP
SDCBP2	286.377	1.17596	0.137211	8.57043	1.03e-17	3.33e-17	UP
DEFB126	1.59521	3.13269	0.733291	4.2721	1.94e-05	3.33e-05	UP
FOXA2	8.59787	2.00175	0.477232	4.1945	2.73e-05	4.65e-05	UP
PAX1	88.0806	4.36554	0.313963	13.9046	5.94e-44	5.06e-43	UP
NKX2-2	20.4056	5.36215	0.562119	9.53917	1.44e-21	5.44e-21	UP
CSTL1	1.56324	2.08183	0.478953	4.34664	1.38e-05	2.4e-05	UP
SNRPB	6608.75	1.62228	0.0829616	19.5546	3.77e-85	1.05e-83	UP
RRBP1	21853.1	1.02815	0.0843538	12.1886	3.58e-34	2.14e-33	UP
LAMP5	294.589	1.86892	0.197791	9.44896	3.42e-21	1.27e-20	UP
LRRN4	50.1527	2.01468	0.228248	8.82671	1.08e-18	3.62e-18	UP
ITPA	2552.48	1.10006	0.0879583	12.5066	6.87e-36	4.33e-35	UP
FAM110A	1452.52	1.27227	0.110081	11.5576	6.76e-31	3.62e-30	UP
MRPS26	2541.08	1.07532	0.0948112	11.3417	8.15e-30	4.2e-29	UP
S1PR4	164.155	1.20972	0.168201	7.19209	6.38e-13	1.65e-12	UP
NCLN	4384.54	1.07261	0.0803562	13.3482	1.21e-40	9.14e-40	UP
GDF5	140.579	1.47894	0.208862	7.08094	1.43e-12	3.65e-12	UP
RALY	10281.7	1.10451	0.0709088	15.5765	1.05e-54	1.26e-53	UP
ROMO1	2511.87	1.37006	0.116382	11.7721	5.43e-32	3.02e-31	UP
FAM83C	7.60688	1.17312	0.448032	2.61838	0.00883493	0.0123231	UP
BPIFB1	263.204	1.07354	0.351042	3.05815	0.00222707	0.003283	UP
PSMB2	8298.77	1.20445	0.0633463	19.0138	1.31e-80	3.27e-79	UP
PROZ	11.1622	1.30469	0.188814	6.90995	4.85e-12	1.2e-11	UP
SLURP1	76.2788	4.54242	0.284688	15.9558	2.6e-57	3.35e-56	UP
IGFLR1	42.3746	1.36295	0.116946	11.6545	2.18e-31	1.19e-30	UP
PDCD2L	277.064	1.44865	0.0974016	14.8729	4.94e-50	5.15e-49	UP
RBM42	4365.41	1.05006	0.0883613	11.8837	1.44e-32	8.16e-32	UP
KIRREL2	46.497	3.10626	0.256781	12.097	1.1e-33	6.47e-33	UP
KRT36	4.22562	1.34813	0.21316	6.32449	2.54e-10	5.79e-10	UP
CCR7	483.568	2.01322	0.201202	10.006	1.43e-23	5.89e-23	UP
BCL2L12	1144.74	1.92778	0.0860792	22.3954	4.37e-111	2.16e-109	UP
PRMT1	7337.02	1.03467	0.0724696	14.2773	3.03e-46	2.78e-45	UP
HTN1	11.3576	5.78645	0.591423	9.78395	1.32e-22	5.21e-22	UP
PRKCG	6.81628	1.43045	0.212449	6.73314	1.66e-11	4.02e-11	UP
IFI6	14929.1	2.9196	0.171421	17.0318	4.77e-65	7.71e-64	UP
EMG1	2395.87	1.03822	0.0789226	13.155	1.59e-39	1.15e-38	UP
SSX1	10.3517	4.87609	0.712549	6.84317	7.75e-12	1.9e-11	UP
TIMM17B	1951.09	1.39249	0.0936762	14.865	5.57e-50	5.8e-49	UP
DLGAP5	1367.9	4.19945	0.12281	34.1947	2.9e-256	1.07e-253	UP
CTAG2	14.1023	4.08162	0.767354	5.31909	1.04e-07	2.06e-07	UP
TIMM8A	569.494	1.09275	0.0637167	17.1501	6.28e-66	1.04e-64	UP
EDN2	535.714	3.31914	0.222867	14.8929	3.66e-50	3.83e-49	UP
BCL11B	643.478	1.23469	0.158495	7.7901	6.7e-15	1.91e-14	UP
TRAF2	1748.58	1.40751	0.0910668	15.4557	6.9e-54	8.11e-53	UP
PLAAT1	306.969	2.32485	0.142437	16.3219	6.89e-60	9.69e-59	UP
LRRC61	661.007	1.39497	0.0961486	14.5085	1.07e-47	1.03e-46	UP
AUNIP	360.306	3.22941	0.0987711	32.6959	1.79e-234	4.46e-232	UP
SYNGR3	94.0682	2.66517	0.147843	18.027	1.2e-72	2.39e-71	UP
PKMYT1	961.874	4.46401	0.133104	33.5379	1.35e-246	4.18e-244	UP
CHTF18	1146.71	2.04362	0.110825	18.4402	6.26e-76	1.37e-74	UP
GNG13	7.02189	3.86645	0.323731	11.9434	7.03e-33	4.03e-32	UP
SMARCA4	11128.9	1.2961	0.0755539	17.1546	5.8e-66	9.64e-65	UP
TUBA4A	3849.12	1.2453	0.139553	8.92347	4.52e-19	1.54e-18	UP
VIL1	15.0508	2.30486	0.297716	7.7418	9.8e-15	2.77e-14	UP
PNKD	3333.84	1.04416	0.0754987	13.8302	1.67e-43	1.4e-42	UP
SEM1	6115.05	1.45918	0.0828363	17.6152	1.88e-69	3.48e-68	UP
GNGT1	16.6975	4.98674	0.492053	10.1346	3.88e-24	1.63e-23	UP
LRFN1	574.294	2.35581	0.130805	18.01	1.63e-72	3.23e-71	UP
SRD5A3	1949.18	1.09356	0.117764	9.28603	1.6e-20	5.8e-20	UP
RASL11B	10.6239	1.01514	0.202498	5.0131	5.36e-07	1.02e-06	UP
PAICS	10766.6	1.35438	0.0824457	16.4275	1.22e-60	1.74e-59	UP
PPAT	1469.59	1.31701	0.0930523	14.1535	1.78e-45	1.6e-44	UP
ADM2	1037.28	2.81015	0.137866	20.3831	2.36e-92	7.91e-91	UP
ASPHD2	157.91	1.16559	0.105001	11.1008	1.24e-28	6.16e-28	UP
VPREB3	72.4581	2.15069	0.207175	10.381	3.03e-25	1.32e-24	UP
SDF2L1	1146.19	1.78769	0.111147	16.084	3.31e-58	4.4e-57	UP
RFPL2	8.71631	1.7964	0.191294	9.3908	5.95e-21	2.19e-20	UP
BAIAP2L2	275.043	2.71844	0.175878	15.4564	6.83e-54	8.03e-53	UP
GALR3	1.48612	1.70079	0.28903	5.88448	3.99e-09	8.52e-09	UP
IGLL1	6.61776	1.68575	0.297659	5.66334	1.48e-08	3.08e-08	UP
RAC2	2505.28	1.31175	0.137212	9.55999	1.18e-21	4.47e-21	UP
APOBEC3A	111.624	2.55928	0.210119	12.1801	3.97e-34	2.37e-33	UP
RIBC2	184.058	1.9487	0.131224	14.8501	6.94e-50	7.21e-49	UP
CPA4	807.468	2.98704	0.203816	14.6556	1.24e-48	1.24e-47	UP
ATP6V1F	3490.72	1.13284	0.0824444	13.7407	5.79e-43	4.75e-42	UP
VGF	90.7707	5.60848	0.227322	24.6719	2.14e-134	1.62e-132	UP
STRIP2	156.582	1.31452	0.135812	9.679	3.7e-22	1.44e-21	UP
CALU	20434	1.28451	0.0821303	15.6399	3.89e-55	4.74e-54	UP
SMO	2408.49	1.19088	0.115013	10.3543	4e-25	1.74e-24	UP
IRF5	820.944	1.10308	0.10054	10.9715	5.24e-28	2.53e-27	UP
FEZF1	4.64151	3.14023	0.407221	7.71135	1.24e-14	3.5e-14	UP
MRPS12	2279.28	1.92384	0.103087	18.6624	1e-77	2.29e-76	UP
GAD1	40.7314	1.64855	0.206286	7.99157	1.33e-15	3.92e-15	UP
HOXD11	6.57627	1.38326	0.288196	4.79974	1.59e-06	2.93e-06	UP
HOXD13	93.5957	3.95619	0.319817	12.3702	3.79e-35	2.34e-34	UP
ARHGAP22	505.15	1.74849	0.113789	15.3661	2.76e-53	3.2e-52	UP
ELL3	8.45187	1.03492	0.152208	6.79939	1.05e-11	2.57e-11	UP
KNSTRN	1279.22	1.77647	0.0784065	22.6571	1.19e-113	6.26e-112	UP
CHAC1	275.143	2.4517	0.128227	19.12	1.72e-81	4.39e-80	UP
MYOD1	1.26271	2.89421	0.436612	6.62879	3.38e-11	8.07e-11	UP
E2F8	398.17	3.89265	0.13871	28.0633	2.75e-173	3.34e-171	UP
PIMREG	715.104	4.26998	0.13067	32.6775	3.26e-234	8.04e-232	UP
AIPL1	3.32368	2.56737	0.373174	6.87981	5.99e-12	1.48e-11	UP
TXNDC17	1973.2	1.35902	0.0828265	16.408	1.68e-60	2.39e-59	UP
AP1M2	4222.92	1.27755	0.163863	7.79647	6.37e-15	1.82e-14	UP
CDKN2D	683.984	1.60744	0.10232	15.71	1.29e-55	1.6e-54	UP
KLK14	297.83	1.71211	0.268445	6.37787	1.8e-10	4.12e-10	UP
KLK10	1296.01	2.10139	0.270727	7.76203	8.36e-15	2.37e-14	UP
KLK8	183.862	1.27544	0.29481	4.3263	1.52e-05	2.62e-05	UP
EGLN3	2601.34	1.95829	0.192605	10.1674	2.77e-24	1.17e-23	UP
QRICH2	518.172	1.27573	0.147904	8.6254	6.39e-18	2.08e-17	UP
FOXJ1	97.9182	2.94141	0.30415	9.6709	4.01e-22	1.55e-21	UP
RHBDF2	2580.64	1.73918	0.0760417	22.8714	8.94e-116	4.97e-114	UP
AANAT	11.5213	1.77088	0.164498	10.7654	5.01e-27	2.34e-26	UP
SGO1	328.192	4.13195	0.116969	35.3253	2.4e-273	1.3e-270	UP
CDH15	25.6268	2.32249	0.197109	11.7828	4.79e-32	2.67e-31	UP
KLF16	993.76	1.06287	0.102283	10.3914	2.71e-25	1.19e-24	UP
PGAP6	3198.25	1.29225	0.0832744	15.518	2.62e-54	3.12e-53	UP
DOHH	723.548	1.20663	0.116642	10.3448	4.42e-25	1.92e-24	UP
LBP	3009.74	3.26071	0.337987	9.64745	5.04e-22	1.94e-21	UP
SYT5	21.785	2.64611	0.221577	11.9422	7.13e-33	4.09e-32	UP
TNNI3	16.7706	3.15974	0.346753	9.11236	8.06e-20	2.84e-19	UP
FAM155B	189.816	1.51367	0.200335	7.55568	4.17e-14	1.15e-13	UP
GDPD2	40.553	2.73405	0.246798	11.0781	1.6e-28	7.9e-28	UP
THEM6	3222.34	1.06996	0.10719	9.98191	1.83e-23	7.49e-23	UP
TOMM40	4727.34	1.91221	0.0865669	22.0894	4e-108	1.9e-106	UP
APOC1	1204.75	1.2458	0.158837	7.84331	4.39e-15	1.26e-14	UP
NCAN	317.979	7.09364	0.374089	18.9625	3.48e-80	8.61e-79	UP
KIF1A	2532.82	6.11041	0.281671	21.6934	2.37e-104	1.02e-102	UP
GTPBP3	1233.37	1.15581	0.0803642	14.3821	6.7e-47	6.28e-46	UP
BST2	9241.81	1.0787	0.162502	6.63807	3.18e-11	7.6e-11	UP
NSUN5	1599.18	1.18417	0.078556	15.0742	2.4e-51	2.6e-50	UP
COLGALT1	9878.31	1.38731	0.0665966	20.8316	2.24e-96	8.18e-95	UP
LSM7	2092.87	1.55325	0.103872	14.9535	1.48e-50	1.57e-49	UP
FUT5	1.61166	2.55178	0.384604	6.63483	3.25e-11	7.76e-11	UP
STK33	76.4454	1.92702	0.210888	9.13763	6.38e-20	2.26e-19	UP
EPO	15.6727	2.33261	0.2339	9.97266	2.01e-23	8.2e-23	UP
ARPC1B	55.8034	1.23235	0.101999	12.082	1.32e-33	7.75e-33	UP
FCHO1	431.268	1.32965	0.13579	9.79193	1.22e-22	4.82e-22	UP
UNC13A	78.8427	2.64848	0.17256	15.3481	3.65e-53	4.19e-52	UP
KLHDC7B	3079.7	4.42468	0.248409	17.8121	5.69e-71	1.09e-69	UP
LSM4	5906.78	1.76595	0.0824944	21.4069	1.15e-101	4.7e-100	UP
SULT4A1	139.35	2.65125	0.222284	11.9273	8.53e-33	4.88e-32	UP
CRB3	614.352	1.39865	0.138814	10.0757	7.07e-24	2.94e-23	UP
HELZ2	3302.43	1.18012	0.114784	10.2812	8.57e-25	3.68e-24	UP
SAMD10	630.319	1.35314	0.104588	12.9378	2.75e-38	1.9e-37	UP
TNNI2	195.215	1.09819	0.206961	5.30626	1.12e-07	2.2e-07	UP
COL5A1	20179.8	1.69971	0.155941	10.8997	1.16e-27	5.52e-27	UP
PAK4	4898.78	1.26997	0.0981153	12.9437	2.55e-38	1.76e-37	UP
MNX1	81.1339	3.2286	0.24492	13.1823	1.11e-39	8.04e-39	UP
CEP85	1334.3	1.27647	0.0768265	16.615	5.43e-62	8.09e-61	UP
GATA5	32.3394	3.74963	0.38251	9.8027	1.1e-22	4.34e-22	UP
RBBP8NL	464.469	1.77044	0.166549	10.6301	2.16e-26	9.82e-26	UP
ADRM1	2613.66	1.23244	0.0762215	16.1691	8.32e-59	1.13e-57	UP
PRDM12	7.88864	1.87123	0.188679	9.91754	3.49e-23	1.41e-22	UP
FIBCD1	145.085	2.19807	0.307068	7.15824	8.17e-13	2.11e-12	UP
METTL26	2296.55	1.2125	0.106317	11.4046	3.97e-30	2.07e-29	UP
YIPF2	2676.29	1.18616	0.0791862	14.9794	1e-50	1.07e-49	UP
TMEM160	249.888	1.1296	0.130185	8.67688	4.07e-18	1.34e-17	UP
SMPDL3B	769.181	1.5921	0.151712	10.4943	9.18e-26	4.1e-25	UP
THEMIS2	1851.92	1.01426	0.117384	8.64051	5.6e-18	1.83e-17	UP
ANGPTL6	18.8353	1.74252	0.142424	12.2348	2.03e-34	1.23e-33	UP
DNMT1	7065.6	1.4719	0.0837182	17.5816	3.41e-69	6.2e-68	UP
SLC6A8	4025.72	1.02205	0.112545	9.08122	1.07e-19	3.75e-19	UP
PNCK	84.0349	2.14827	0.19458	11.0405	2.44e-28	1.19e-27	UP
DKC1	6344.49	1.36745	0.0674419	20.276	2.09e-91	6.84e-90	UP
DUSP9	262.905	2.73716	0.21907	12.4944	8.01e-36	5.04e-35	UP
FBP2	5.98243	1.18855	0.227903	5.21515	1.84e-07	3.58e-07	UP
ULBP2	136.152	3.04551	0.159332	19.1143	1.92e-81	4.89e-80	UP
ULBP3	325.331	1.2444	0.130487	9.53662	1.48e-21	5.57e-21	UP
LILRB2	569.934	1.04055	0.143644	7.24398	4.36e-13	1.14e-12	UP
BPIFA2	1.16834	2.5218	0.569878	4.42516	9.64e-06	1.69e-05	UP
C1QL1	91.929	1.59828	0.232558	6.8726	6.3e-12	1.56e-11	UP
ZNF428	576.368	1.28118	0.124287	10.3083	6.46e-25	2.79e-24	UP
CCL25	10.9201	3.02672	0.231527	13.0729	4.71e-39	3.33e-38	UP
GINS2	1060.28	2.36604	0.111395	21.2401	4.07e-100	1.61e-98	UP
SLC34A1	4.17659	1.937	0.254074	7.62376	2.46e-14	6.85e-14	UP
F12	290.432	3.05415	0.170228	17.9415	5.59e-72	1.1e-70	UP
PRR7	276.721	2.73231	0.159327	17.1491	6.39e-66	1.06e-64	UP
IDO1	2147.4	3.75157	0.232473	16.1376	1.39e-58	1.87e-57	UP
HAUS8	658.429	1.49155	0.0672697	22.1727	6.31e-109	3.02e-107	UP
TUBG1	2176.36	1.25396	0.0808651	15.5068	3.12e-54	3.69e-53	UP
PSMC3IP	194.532	1.0366	0.0838643	12.3604	4.28e-35	2.63e-34	UP
C1orf159	784.279	1.28364	0.0935476	13.7218	7.52e-43	6.15e-42	UP
KREMEN2	144.482	4.11105	0.185871	22.1178	2.13e-108	1.02e-106	UP
THOC6	1481.54	1.25317	0.0801815	15.6291	4.61e-55	5.6e-54	UP
BARX1	288.469	4.33633	0.300646	14.4234	3.69e-47	3.48e-46	UP
CA6	182.738	1.21757	0.340206	3.57891	0.000345035	0.000541561	UP
KRT34	7.83487	5.17414	0.447023	11.5747	5.54e-31	2.98e-30	UP
KRT33B	2.98212	2.52316	0.45985	5.48693	4.09e-08	8.27e-08	UP
TOP2A	8321.15	3.79146	0.135102	28.0637	2.72e-173	3.33e-171	UP
KHDRBS3	1603.48	1.27148	0.142339	8.93277	4.15e-19	1.42e-18	UP
SNRPA1	2258.86	1.49929	0.0733714	20.4343	8.28e-93	2.81e-91	UP
FAAP24	373.053	1.48075	0.0771148	19.2019	3.57e-82	9.22e-81	UP
GCH1	973.882	1.16387	0.107932	10.7833	4.13e-27	1.93e-26	UP
ZSWIM4	529.253	1.27665	0.122082	10.4573	1.36e-25	6.02e-25	UP
C19orf57	399.767	1.25167	0.141396	8.85218	8.58e-19	2.9e-18	UP
RTBDN	14.8879	4.26138	0.305751	13.9374	3.75e-44	3.22e-43	UP
MATN3	436.671	1.81299	0.188607	9.61257	7.08e-22	2.71e-21	UP
SLC6A11	435.618	2.70801	0.193861	13.9688	2.42e-44	2.09e-43	UP
NUP210	6948.96	2.16264	0.135193	15.9966	1.35e-57	1.75e-56	UP
FCRLA	146.527	1.92712	0.237362	8.11891	4.7e-16	1.41e-15	UP
HHLA1	0.645115	1.70124	0.382118	4.45214	8.5e-06	1.5e-05	UP
RAMP1	290.051	1.37854	0.176514	7.8098	5.73e-15	1.64e-14	UP
RAN	15216.7	1.10331	0.0587448	18.7815	1.07e-78	2.52e-77	UP
POPDC3	95.6224	1.45429	0.227554	6.39098	1.65e-10	3.79e-10	UP
SEC61G	3792.74	1.61259	0.0916708	17.5911	2.88e-69	5.26e-68	UP
DDC	62.0714	1.63745	0.247038	6.62835	3.39e-11	8.09e-11	UP
FTHL17	28.4794	12.1749	0.821021	14.829	9.51e-50	9.81e-49	UP
TRIM47	3680.86	1.50252	0.105938	14.183	1.17e-45	1.06e-44	UP
EIF5A	15116.1	1.31996	0.0770818	17.1241	9.8e-66	1.62e-64	UP
SLC52A1	143.665	1.9464	0.205874	9.45434	3.25e-21	1.21e-20	UP
PCNA	7259.97	1.87424	0.0667782	28.0666	2.5e-173	3.08e-171	UP
NXT1	1285.45	1.10063	0.0818243	13.4511	3.03e-41	2.34e-40	UP
DAP3	9128.29	1.14696	0.0617173	18.584	4.33e-77	9.76e-76	UP
RHBG	27.6695	1.65558	0.201096	8.2328	1.83e-16	5.57e-16	UP
BCAN	174.091	1.48955	0.247123	6.02754	1.66e-09	3.64e-09	UP
RAB25	6062.87	1.64879	0.164411	10.0285	1.14e-23	4.71e-23	UP
FCRL2	66.5622	2.19836	0.240598	9.13706	6.42e-20	2.27e-19	UP
DPH2	1831.59	1.25784	0.070184	17.922	7.94e-72	1.55e-70	UP
NASP	8381.58	1.21361	0.0749038	16.2022	4.86e-59	6.65e-58	UP
RBM38	2959.88	1.47153	0.102927	14.2968	2.29e-46	2.11e-45	UP
VSTM2L	342.714	3.11077	0.230366	13.5036	1.49e-41	1.16e-40	UP
PDE6A	21.0333	1.40868	0.184873	7.61971	2.54e-14	7.06e-14	UP
GPR12	296.207	1.66371	0.274903	6.05199	1.43e-09	3.14e-09	UP
CHRM3	859.033	2.3705	0.216478	10.9503	6.62e-28	3.19e-27	UP
CHI3L1	15974.1	2.12308	0.209519	10.1331	3.94e-24	1.65e-23	UP
MYBPH	21.2171	2.21584	0.191562	11.5672	6.04e-31	3.24e-30	UP
TMCC2	645.435	2.29626	0.158048	14.5289	7.95e-48	7.7e-47	UP
CCNA1	145.225	2.04556	0.216877	9.43189	4.03e-21	1.49e-20	UP
EPSTI1	1464.01	1.66539	0.133177	12.5051	7e-36	4.42e-35	UP
POSTN	37405.2	1.59103	0.164055	9.69815	3.07e-22	1.19e-21	UP
RFC3	1364.61	1.36838	0.084492	16.1954	5.44e-59	7.41e-58	UP
EPHB2	1108.64	1.79245	0.137827	13.0051	1.14e-38	8e-38	UP
HSPBP1	2287.88	1.22724	0.0901588	13.612	3.4e-42	2.71e-41	UP
C1QTNF6	1629.43	2.02507	0.129024	15.6953	1.63e-55	2.01e-54	UP
SEC14L4	46.8306	3.54784	0.265964	13.3395	1.36e-40	1.02e-39	UP
ACTR3B	1276.13	1.56531	0.123604	12.6639	9.37e-37	6.1e-36	UP
DYDC2	55.6037	2.48346	0.220944	11.2402	2.59e-29	1.31e-28	UP
LRRCC1	2218.29	1.30279	0.116394	11.1929	4.42e-29	2.23e-28	UP
E2F5	783.246	1.78741	0.101893	17.542	6.85e-69	1.23e-67	UP
MICAL2	3552.08	1.0552	0.106283	9.92818	3.14e-23	1.27e-22	UP
TEX15	77.0176	5.26633	0.378675	13.9072	5.73e-44	4.89e-43	UP
VRTN	38.4213	6.64154	0.463425	14.3314	1.39e-46	1.3e-45	UP
ADAMDEC1	801.041	3.79709	0.218839	17.351	1.94e-67	3.35e-66	UP
CCNB1	3176.57	3.13992	0.0834438	37.6291	0	0	UP
REG4	3.15675	1.11162	0.273809	4.05982	4.91e-05	8.2e-05	UP
CHIA	9.36616	1.77649	0.375697	4.7285	2.26e-06	4.13e-06	UP
PSRC1	896.936	2.71121	0.0972736	27.872	5.83e-171	6.84e-169	UP
PTPN22	344	1.12084	0.126375	8.86915	7.37e-19	2.5e-18	UP
CD101	136.028	1.10191	0.115803	9.51542	1.81e-21	6.82e-21	UP
FKBP11	1300.17	1.33857	0.105253	12.7176	4.72e-37	3.11e-36	UP
RSAD2	2629.58	2.25009	0.172963	13.0091	1.09e-38	7.6e-38	UP
MYCN	187.037	2.56599	0.195585	13.1195	2.54e-39	1.82e-38	UP
CMPK2	1291.2	2.06373	0.153949	13.4053	5.63e-41	4.28e-40	UP
CFHR4	5.52379	4.52399	0.617952	7.32094	2.46e-13	6.52e-13	UP
TIMM17A	4275.56	1.35392	0.0644702	21.0008	6.45e-98	2.45e-96	UP
RAX	5.69576	4.70803	0.370622	12.703	5.69e-37	3.73e-36	UP
IL2RA	412.231	2.12086	0.178057	11.9111	1.04e-32	5.91e-32	UP
RAB33A	55.2226	1.44475	0.127475	11.3337	8.94e-30	4.6e-29	UP
STK26	1894.56	1.60521	0.112585	14.2578	4.01e-46	3.67e-45	UP
SPOCD1	195.87	2.41797	0.17291	13.984	1.95e-44	1.69e-43	UP
YARS1	6754.11	1.27391	0.0578267	22.0299	1.49e-107	6.94e-106	UP
CDCA8	2056.31	4.12069	0.102798	40.0852	0	0	UP
DSC2	12512.2	1.69141	0.134498	12.5757	2.87e-36	1.83e-35	UP
DSG3	4902.46	1.83773	0.309857	5.93091	3.01e-09	6.48e-09	UP
DSG1	1764.72	2.18238	0.33692	6.47743	9.33e-11	2.17e-10	UP
TIMM10	1491.24	1.04996	0.0865231	12.135	6.89e-34	4.09e-33	UP
DHX34	1817.94	1.05542	0.0729996	14.4579	2.24e-47	2.13e-46	UP
FADS2	10061.7	1.8564	0.164413	11.291	1.45e-29	7.43e-29	UP
TMEM258	2616.25	1.12514	0.0703474	15.994	1.41e-57	1.82e-56	UP
CLDN10	216.43	1.65479	0.314067	5.26891	1.37e-07	2.69e-07	UP
ACRV1	22.6177	2.68151	0.137145	19.5524	3.94e-85	1.1e-83	UP
NREP	225.861	1.14333	0.126282	9.05378	1.38e-19	4.81e-19	UP
PSAT1	2707.37	2.64419	0.132961	19.887	5.28e-88	1.6e-86	UP
ADAM19	1576.85	2.24312	0.119727	18.7353	2.55e-78	5.96e-77	UP
SDS	488.73	2.16073	0.152832	14.1379	2.22e-45	1.99e-44	UP
MSI1	477.107	1.85756	0.192705	9.63935	5.45e-22	2.1e-21	UP
OASL	1329.28	3.0154	0.175059	17.225	1.72e-66	2.9e-65	UP
HRK	269.443	2.04907	0.203032	10.0923	5.97e-24	2.49e-23	UP
RNFT2	471.22	2.75803	0.130558	21.1249	4.69e-99	1.81e-97	UP
BICDL1	677.802	1.99144	0.132266	15.0564	3.13e-51	3.39e-50	UP
HILPDA	1986.32	1.03091	0.124791	8.2611	1.44e-16	4.42e-16	UP
FAM71F1	7.89349	2.11096	0.242046	8.72133	2.75e-18	9.09e-18	UP
KHDC1	114.115	1.66256	0.137797	12.0652	1.61e-33	9.46e-33	UP
EPHA7	405.531	1.63133	0.278475	5.85807	4.68e-09	9.95e-09	UP
KRT85	7.68584	3.1423	0.343466	9.14877	5.76e-20	2.04e-19	UP
TROAP	912.372	4.23713	0.12044	35.1805	3.98e-271	1.99e-268	UP
B4GALNT1	386.324	2.31385	0.157338	14.7062	5.88e-49	5.94e-48	UP
ESPL1	1140.06	3.24463	0.111601	29.0735	7.77e-186	1.17e-183	UP
KRT7	27687.8	1.12881	0.170878	6.60592	3.95e-11	9.39e-11	UP
EGR4	21.431	1.90519	0.257066	7.41128	1.25e-13	3.36e-13	UP
BCO1	27.5711	1.29594	0.22049	5.87755	4.16e-09	8.88e-09	UP
AGT	865.651	1.30577	0.243726	5.35753	8.44e-08	1.67e-07	UP
ZNF670-ZNF695	13.5004	4.08801	0.2047	19.9708	9.89e-89	3.05e-87	UP
KCNK1	1357.79	2.01701	0.126695	15.9202	4.59e-57	5.86e-56	UP
URB2	1719.61	1.17058	0.0767167	15.2585	1.45e-52	1.63e-51	UP
STX6	3855.88	1.13652	0.0597683	19.0155	1.27e-80	3.17e-79	UP
RGS8	8.76854	1.39486	0.178224	7.82648	5.02e-15	1.44e-14	UP
GPR55	107.49	1.7652	0.201646	8.75394	2.06e-18	6.85e-18	UP
CHRND	1.91935	2.41374	0.33692	7.16414	7.83e-13	2.02e-12	UP
TTLL4	3579.49	1.67825	0.102623	16.3535	4.11e-60	5.81e-59	UP
ITM2C	6450.32	1.03048	0.111648	9.22972	2.71e-20	9.75e-20	UP
SERPINE2	4967.57	2.08758	0.148595	14.0488	7.83e-45	6.88e-44	UP
WNT10A	246.85	2.14315	0.193178	11.0942	1.34e-28	6.62e-28	UP
CKAP4	9556.92	1.36987	0.074398	18.4128	1.04e-75	2.25e-74	UP
PCDH8	133.741	3.87979	0.288253	13.4596	2.7e-41	2.09e-40	UP
CKAP2	2354.37	1.86265	0.0823828	22.6096	3.48e-113	1.83e-111	UP
BORA	342.678	1.45415	0.0876183	16.5964	7.4e-62	1.1e-60	UP
LMO7	2448.04	1.00412	0.130816	7.67581	1.64e-14	4.6e-14	UP
SCEL	224.068	2.56913	0.311159	8.25664	1.5e-16	4.58e-16	UP
LCP1	11303.9	1.08856	0.128193	8.4916	2.04e-17	6.5e-17	UP
IGF2BP3	182.535	4.67516	0.259843	17.9922	2.24e-72	4.43e-71	UP
TBRG4	4133.39	1.18455	0.067222	17.6214	1.69e-69	3.13e-68	UP
MYO1G	660.27	1.57958	0.127804	12.3594	4.33e-35	2.67e-34	UP
TTYH3	7770.81	1.91868	0.0951442	20.166	1.95e-90	6.2e-89	UP
MMD2	0.961621	1.92547	0.425195	4.52843	5.94e-06	1.06e-05	UP
NKX2-1	4.58268	2.22284	0.5598	3.97078	7.16e-05	0.000118385	UP
ADAMTS7	707.037	1.47404	0.13027	11.3153	1.1e-29	5.67e-29	UP
ABHD17C	1402.84	1.2239	0.100937	12.1254	7.75e-34	4.6e-33	UP
GH2	0.8061	2.41944	0.562688	4.2998	1.71e-05	2.95e-05	UP
LIMD2	1541.04	2.43831	0.123311	19.7736	5.02e-87	1.48e-85	UP
BRIP1	693.366	2.64796	0.11516	22.9937	5.39e-117	3.05e-115	UP
RTP4	939.787	1.61881	0.165405	9.78693	1.28e-22	5.06e-22	UP
ACTL6A	3546.02	1.38247	0.0691241	19.9999	5.52e-89	1.71e-87	UP
MRPL47	2770.46	1.53595	0.0759265	20.2294	5.39e-91	1.74e-89	UP
TBR1	10.1703	3.79497	0.336671	11.272	1.8e-29	9.2e-29	UP
ERMN	100.495	2.83391	0.184323	15.3747	2.42e-53	2.81e-52	UP
BLK	88.8992	2.34064	0.252116	9.284	1.63e-20	5.91e-20	UP
GATA4	5.26285	1.85042	0.35558	5.20394	1.95e-07	3.8e-07	UP
EPRS1	15595.6	1.15972	0.0684833	16.9343	2.51e-64	3.99e-63	UP
IL36G	7.66214	2.65644	0.337006	7.88247	3.21e-15	9.29e-15	UP
IL36RN	43.8985	4.99705	0.34632	14.429	3.4e-47	3.22e-46	UP
IL36B	1.38568	1.7401	0.528943	3.28976	0.00100274	0.0015209	UP
GAD2	0.842508	1.03855	0.3893	2.66775	0.00763612	0.0107016	UP
TXN	10987.1	1.46007	0.0932073	15.6648	2.63e-55	3.22e-54	UP
OR1J1	1.00675	1.2119	0.361467	3.35273	0.00080019	0.00122313	UP
DPM2	2747.38	1.03826	0.0780161	13.3082	2.07e-40	1.55e-39	UP
GABBR2	460.024	5.86375	0.260151	22.5398	1.69e-112	8.62e-111	UP
NR5A1	9.45796	1.72976	0.289286	5.97941	2.24e-09	4.85e-09	UP
CTSV	1173.18	2.55078	0.174195	14.6432	1.49e-48	1.48e-47	UP
ARPC5L	3117.63	1.32175	0.0720279	18.3506	3.27e-75	7.01e-74	UP
DSCC1	878.098	2.39767	0.0871913	27.499	1.8e-166	2.03e-164	UP
SIT1	189.042	1.51858	0.166976	9.09461	9.49e-20	3.33e-19	UP
DMRT1	41.8394	5.83759	0.340826	17.1278	9.21e-66	1.52e-64	UP
CD72	297.616	1.66848	0.12501	13.3468	1.24e-40	9.31e-40	UP
ALDH1B1	3144.39	1.15483	0.104854	11.0137	3.28e-28	1.6e-27	UP
ARHGEF39	371.362	2.54347	0.091286	27.8626	7.58e-171	8.83e-169	UP
IGFBPL1	249.942	3.58132	0.204677	17.4975	1.5e-68	2.67e-67	UP
CNPY3	4426.5	1.06858	0.0795585	13.4314	3.96e-41	3.03e-40	UP
FOXP4	9018.16	1.43471	0.103213	13.9005	6.29e-44	5.35e-43	UP
PPIL1	2079.43	1.22645	0.0676971	18.1168	2.35e-73	4.78e-72	UP
TMEM63B	3854.69	1.3224	0.0770273	17.168	4.61e-66	7.69e-65	UP
HCRTR2	10.3424	2.4104	0.327985	7.34912	2e-13	5.31e-13	UP
KIAA0319	68.655	2.23186	0.220978	10.0999	5.53e-24	2.31e-23	UP
FOXF2	220.701	1.02264	0.160601	6.36754	1.92e-10	4.4e-10	UP
UQCC2	2035.14	1.44548	0.0952424	15.1768	5.03e-52	5.57e-51	UP
HMGA1	12910.1	2.66363	0.100647	26.4651	2.44e-154	2.39e-152	UP
TCF19	2468.28	1.98265	0.0897237	22.0973	3.36e-108	1.6e-106	UP
CLPS	19.279	3.7473	0.297395	12.6004	2.1e-36	1.35e-35	UP
NRM	1312.61	1.2362	0.0882194	14.0128	1.3e-44	1.13e-43	UP
C6orf52	84.8544	1.25035	0.126838	9.85784	6.34e-23	2.53e-22	UP
MRPL15	3934.9	1.49627	0.0851097	17.5805	3.47e-69	6.31e-68	UP
GGH	2708.75	2.5164	0.102124	24.6406	4.64e-134	3.47e-132	UP
SLCO5A1	213.62	3.80172	0.201353	18.8809	1.64e-79	3.96e-78	UP
SULF1	11225	1.63637	0.132403	12.3591	4.35e-35	2.68e-34	UP
TMPRSS4	248.145	2.14408	0.307717	6.9677	3.22e-12	8.08e-12	UP
MMP7	16742.1	2.0904	0.234868	8.90032	5.57e-19	1.89e-18	UP
MMP20	76.7438	2.3256	0.304972	7.6256	2.43e-14	6.76e-14	UP
MMP13	1513.52	6.5875	0.281783	23.3779	7.18e-121	4.31e-119	UP
TMPRSS13	2051.4	1.42073	0.146912	9.67061	4.02e-22	1.56e-21	UP
CASP5	18.9692	1.98716	0.183531	10.8274	2.55e-27	1.2e-26	UP
KIF23	1954.19	3.43481	0.101223	33.9333	2.15e-252	7.36e-250	UP
KNL1	891.553	3.36405	0.11882	28.3122	2.44e-176	3.19e-174	UP
PAQR5	317.512	1.01275	0.147778	6.85322	7.22e-12	1.78e-11	UP
ITPKA	33.3858	2.34265	0.179459	13.054	6.03e-39	4.26e-38	UP
STRA6	554.862	1.48762	0.185552	8.01728	1.08e-15	3.19e-15	UP
IFI44L	4523.79	1.53422	0.184313	8.32397	8.51e-17	2.63e-16	UP
IFI44	3263.75	1.89926	0.146842	12.934	2.89e-38	1.99e-37	UP
SELENOI	3849.9	1.20243	0.0790452	15.2119	2.95e-52	3.29e-51	UP
CGREF1	1015.09	1.56361	0.143537	10.8934	1.24e-27	5.91e-27	UP
PNPT1	2825.42	1.00258	0.0690923	14.5108	1.04e-47	1e-46	UP
CYP1B1	9700.42	1.62451	0.196963	8.24783	1.61e-16	4.92e-16	UP
SLC5A6	10826.9	1.37242	0.116962	11.7339	8.54e-32	4.73e-31	UP
SIX3	463.582	4.8916	0.27485	17.7973	7.41e-71	1.41e-69	UP
CENPO	709.959	2.03012	0.0674647	30.0915	6.25e-199	1.06e-196	UP
MFSD13A	327.196	1.11717	0.087581	12.7559	2.89e-37	1.92e-36	UP
LBX1	3.30768	2.41417	0.540635	4.46544	7.99e-06	1.41e-05	UP
KIF11	2565.71	3.15079	0.100267	31.4242	9.47e-217	1.86e-214	UP
CEP55	1931.73	4.42844	0.117417	37.7155	0	0	UP
KIF20B	1218.27	1.27187	0.0939462	13.5383	9.29e-42	7.3e-41	UP
OIT3	21.5674	2.50195	0.196946	12.7037	5.64e-37	3.7e-36	UP
ADAMTS14	301.409	3.20731	0.169178	18.9582	3.78e-80	9.3e-79	UP
DNA2	675.456	2.38297	0.10357	23.0083	3.85e-117	2.18e-115	UP
BARD1	1042.57	1.53138	0.096389	15.8875	7.74e-57	9.82e-56	UP
CHRNA1	60.0666	1.1293	0.219047	5.15554	2.53e-07	4.88e-07	UP
HCN4	19.5123	1.62232	0.239943	6.76126	1.37e-11	3.33e-11	UP
SEMA7A	726.153	2.04587	0.113193	18.0742	5.09e-73	1.03e-71	UP
HERC5	1464.45	1.12988	0.136436	8.28138	1.22e-16	3.74e-16	UP
FGF5	10.8055	3.94028	0.294186	13.3938	6.57e-41	4.99e-40	UP
IL21	16.0944	5.19677	0.337551	15.3955	1.75e-53	2.04e-52	UP
CXCL9	7520.68	3.92186	0.217699	18.0151	1.48e-72	2.96e-71	UP
CENPE	1402.2	3.36291	0.106667	31.5271	3.69e-218	7.49e-216	UP
LEF1	729.636	1.27603	0.133284	9.57375	1.03e-21	3.92e-21	UP
C4orf17	0.435296	1.11379	0.478748	2.32647	0.0199938	0.0269453	UP
FBN2	1045.73	3.95654	0.223537	17.6997	4.21e-70	7.91e-69	UP
TTLL8	0.737625	1.06354	0.341343	3.11577	0.00183466	0.00272373	UP
SHISAL1	397.346	2.70597	0.224711	12.042	2.14e-33	1.25e-32	UP
PARVG	693.807	1.1961	0.128163	9.33266	1.03e-20	3.77e-20	UP
B4GALNT3	1760.07	2.06032	0.169032	12.1889	3.56e-34	2.13e-33	UP
PDE6H	1.50871	1.85953	0.334183	5.56441	2.63e-08	5.39e-08	UP
ERP27	1250.7	2.12731	0.176948	12.0222	2.72e-33	1.58e-32	UP
KIF21A	1669.1	1.06433	0.116818	9.11098	8.16e-20	2.87e-19	UP
SINHCAF	4152	1.00051	0.118236	8.46194	2.63e-17	8.33e-17	UP
PRICKLE1	1040.19	1.29403	0.105636	12.2499	1.68e-34	1.02e-33	UP
CD27	193.567	1.58651	0.177712	8.92742	4.36e-19	1.49e-18	UP
COL2A1	7840.09	5.23299	0.358808	14.5844	3.53e-48	3.45e-47	UP
INHBE	8.30092	3.19601	0.281766	11.3428	8.06e-30	4.16e-29	UP
LGR5	426.907	3.05841	0.278812	10.9694	5.36e-28	2.59e-27	UP
SNRPF	2853.66	1.28527	0.0869046	14.7894	1.71e-49	1.75e-48	UP
ASCL1	4.53362	1.23047	0.322293	3.81786	0.000134613	0.000218056	UP
GAS2L3	718.585	2.08858	0.0976609	21.386	1.8e-101	7.29e-100	UP
FAM222A	479.549	1.17957	0.149925	7.8677	3.61e-15	1.04e-14	UP
SLC7A1	4640.97	1.03602	0.0933138	11.1025	1.22e-28	6.05e-28	UP
PDX1	17.4612	6.69964	0.477226	14.0387	9.04e-45	7.9e-44	UP
RDH16	66.0819	1.40118	0.15591	8.98711	2.54e-19	8.74e-19	UP
GPR84	154.317	2.8198	0.153251	18.3999	1.32e-75	2.85e-74	UP
BRCA2	781.813	2.16259	0.112743	19.1816	5.27e-82	1.36e-80	UP
ITGB7	220.348	1.40031	0.142637	9.81731	9.48e-23	3.76e-22	UP
KRT71	3.18035	1.06621	0.319595	3.33612	0.00084955	0.00129512	UP
MORN3	305.745	2.51012	0.171004	14.6787	8.82e-49	8.85e-48	UP
RHOF	25.0776	1.81177	0.134034	13.5173	1.24e-41	9.69e-41	UP
DIAPH3	858.116	3.21052	0.112484	28.5419	3.54e-179	4.76e-177	UP
ZIC5	63.9904	4.53764	0.380617	11.9218	9.11e-33	5.21e-32	UP
CDH24	597.085	1.31825	0.110733	11.9048	1.12e-32	6.36e-32	UP
MDGA2	34.4016	3.22128	0.24054	13.3919	6.75e-41	5.12e-40	UP
SYT16	42.6151	1.82974	0.237769	7.69546	1.41e-14	3.96e-14	UP
WARS1	11967.2	1.25952	0.128007	9.83952	7.61e-23	3.03e-22	UP
SLC25A47	3.80128	2.37958	0.256737	9.26854	1.89e-20	6.82e-20	UP
DUOXA1	226.818	1.59696	0.198936	8.02748	9.95e-16	2.94e-15	UP
GCNT3	55.0248	2.64272	0.252038	10.4854	1.01e-25	4.49e-25	UP
PSTPIP1	394.264	1.36411	0.146719	9.29739	1.44e-20	5.22e-20	UP
BCL2A1	612.359	3.05205	0.198732	15.3576	3.15e-53	3.64e-52	UP
PIF1	319.34	3.54464	0.125989	28.1344	3.72e-174	4.64e-172	UP
CCDC33	24.0029	1.94953	0.218188	8.93508	4.07e-19	1.39e-18	UP
LMAN1L	1.16828	1.46507	0.391325	3.74389	0.000181196	0.000289944	UP
HAPLN3	4025.72	1.84931	0.144192	12.8253	1.18e-37	7.96e-37	UP
RHCG	320.788	2.43404	0.228799	10.6383	1.98e-26	9.01e-26	UP
RLBP1	72.7704	4.61184	0.332118	13.8862	7.68e-44	6.5e-43	UP
FANCI	2261.71	2.31226	0.0925431	24.9857	8.74e-138	6.94e-136	UP
TICRR	802.503	3.11676	0.103872	30.0057	8.28e-198	1.39e-195	UP
SH3GL3	57.7119	2.7876	0.255584	10.9068	1.07e-27	5.12e-27	UP
ITGAX	1233.88	1.08897	0.126824	8.58649	8.97e-18	2.9e-17	UP
CHST4	112.771	2.31737	0.244935	9.46116	3.05e-21	1.14e-20	UP
CLEC18B	19.3115	2.28602	0.213606	10.702	9.96e-27	4.59e-26	UP
NLRC5	2991.68	1.14243	0.116853	9.77669	1.42e-22	5.59e-22	UP
CDH11	4887.96	1.21797	0.140984	8.6391	5.67e-18	1.85e-17	UP
MEAK7	2191.55	1.29093	0.0970663	13.2995	2.33e-40	1.74e-39	UP
GALNS	1847.33	1.20644	0.0852325	14.1546	1.75e-45	1.57e-44	UP
SPACA3	1.92626	1.36151	0.310238	4.38861	1.14e-05	1.99e-05	UP
PTRH2	1470.47	1.12427	0.0800181	14.0502	7.68e-45	6.74e-44	UP
PRELID3A	300.003	1.77613	0.102154	17.3868	1.04e-67	1.81e-66	UP
IMPA2	3163.48	1.65876	0.122658	13.5234	1.14e-41	8.92e-41	UP
ADCYAP1	151.7	1.26915	0.284025	4.46846	7.88e-06	1.39e-05	UP
TMC6	3486.19	1.02901	0.0927284	11.097	1.3e-28	6.42e-28	UP
SLC16A3	2273.56	2.68575	0.145745	18.4278	7.87e-76	1.72e-74	UP
EIF4A3	6419.78	1.04355	0.0584175	17.8637	2.26e-71	4.36e-70	UP
ANAPC11	3782.29	1.36709	0.0983867	13.8951	6.78e-44	5.76e-43	UP
NARF	3164.65	1.05592	0.0684297	15.4308	1.02e-53	1.19e-52	UP
FOXK2	4728.6	1.19448	0.0596206	20.0347	2.74e-89	8.53e-88	UP
TRIM65	2324.67	1.2725	0.0746716	17.0412	4.06e-65	6.56e-64	UP
CBX8	531.432	1.3084	0.0853614	15.3277	4.99e-53	5.73e-52	UP
SECTM1	2520.41	2.17938	0.160616	13.5689	6.13e-42	4.84e-41	UP
CEP131	1268.93	1.31991	0.109859	12.0146	2.98e-33	1.73e-32	UP
CBX4	1733.9	1.02975	0.0804011	12.8076	1.49e-37	9.95e-37	UP
MAPK4	470.107	1.60101	0.21448	7.46459	8.36e-14	2.27e-13	UP
PMAIP1	611.252	1.44992	0.120852	11.9974	3.66e-33	2.12e-32	UP
P3H4	1831.45	1.43906	0.111714	12.8816	5.72e-38	3.89e-37	UP
FKBP10	8600.69	1.37694	0.135025	10.1977	2.03e-24	8.6e-24	UP
TXNL4A	3523.1	1.02723	0.0796718	12.8933	4.91e-38	3.35e-37	UP
CACNA1A	211.916	1.35176	0.14254	9.48333	2.46e-21	9.22e-21	UP
SAMD1	3048.96	1.43434	0.0794368	18.0563	7.04e-73	1.41e-71	UP
SLC39A3	753.229	1.05422	0.0988622	10.6635	1.51e-26	6.9e-26	UP
PLPP2	5541.48	1.29027	0.13223	9.75774	1.71e-22	6.71e-22	UP
SH3GL1	4775.52	1.00172	0.0774709	12.9302	3.04e-38	2.09e-37	UP
DMRTC2	8.92853	1.70085	0.461194	3.68793	0.000226082	0.000359463	UP
DNMT3L	1.09896	2.70996	0.422199	6.41867	1.37e-10	3.17e-10	UP
TRPM2	1187.03	1.72659	0.106616	16.1944	5.52e-59	7.52e-58	UP
IL19	12.8047	2.86558	0.243821	11.7528	6.83e-32	3.79e-31	UP
SAE1	6541.74	1.00615	0.057871	17.3861	1.05e-67	1.83e-66	UP
CBLC	997.226	1.57845	0.18957	8.32648	8.33e-17	2.58e-16	UP
SLC6A3	14.2217	1.09726	0.267017	4.10932	3.97e-05	6.67e-05	UP
ZNF787	1551.01	1.16597	0.0980072	11.8968	1.23e-32	6.98e-32	UP
FBN3	586.823	3.68947	0.241262	15.2924	8.59e-53	9.76e-52	UP
TM4SF5	0.484969	1.35239	0.486459	2.78007	0.00543478	0.00773401	UP
SIGLEC10	406.456	1.25826	0.144488	8.70839	3.08e-18	1.02e-17	UP
FAM71E1	259.554	2.01773	0.170824	11.8117	3.4e-32	1.9e-31	UP
CTU1	191.251	1.38664	0.107051	12.953	2.26e-38	1.56e-37	UP
IGLON5	47.3627	1.88141	0.238913	7.87488	3.41e-15	9.87e-15	UP
RCN3	4294.26	1.96782	0.162637	12.0995	1.06e-33	6.28e-33	UP
PADI3	87.3413	2.41185	0.315888	7.63516	2.26e-14	6.28e-14	UP
PADI1	14.3371	2.92095	0.347852	8.3971	4.58e-17	1.43e-16	UP
ARHGEF19	1774.72	1.48282	0.119677	12.3902	2.95e-35	1.83e-34	UP
EFHD2	3570.84	1.03034	0.0994191	10.3636	3.63e-25	1.58e-24	UP
SH3BGRL3	7387.12	1.03949	0.0958708	10.8427	2.16e-27	1.02e-26	UP
C1orf94	38.6734	4.96448	0.472797	10.5002	8.62e-26	3.85e-25	UP
DMRTA2	41.2347	5.34731	0.324902	16.4582	7.32e-61	1.06e-59	UP
PLK4	744.141	2.35291	0.0899833	26.1483	1.03e-150	9.5e-149	UP
KIF2C	2275.16	4.4289	0.111745	39.6341	0	0	UP
DMRTB1	0.620058	1.96302	0.648831	3.02547	0.0024825	0.00364465	UP
LMO4	8585.11	1.55791	0.119367	13.0514	6.24e-39	4.4e-38	UP
BARHL2	3.53316	3.77983	0.418647	9.02867	1.74e-19	6.03e-19	UP
IGSF3	5463.95	1.0804	0.120737	8.94833	3.61e-19	1.23e-18	UP
PSMA5	5782.14	1.18387	0.0608212	19.4648	2.18e-84	5.95e-83	UP
FNDC7	4.1856	1.45013	0.253457	5.72138	1.06e-08	2.2e-08	UP
GPR161	1942.16	1.18409	0.115696	10.2345	1.39e-24	5.92e-24	UP
TIPRL	4240.32	1.03376	0.0574313	17.9999	1.95e-72	3.87e-71	UP
POGK	7323.11	1.21628	0.0718233	16.9343	2.51e-64	3.99e-63	UP
TBX19	455.279	1.14119	0.112762	10.1203	4.49e-24	1.88e-23	UP
UCK2	3390.54	1.01196	0.0859666	11.7715	5.47e-32	3.04e-31	UP
MAEL	61.6914	4.03168	0.322604	12.4973	7.72e-36	4.86e-35	UP
ILDR2	86.0464	2.39493	0.191448	12.5096	6.62e-36	4.18e-35	UP
NECTIN4	5792.41	1.71297	0.154026	11.1213	9.88e-29	4.91e-28	UP
NUF2	1379.95	4.72421	0.120218	39.2971	0	0	UP
PFDN2	3861.34	1.98749	0.102895	19.3156	3.97e-83	1.05e-81	UP
NR1I3	47.1996	1.10475	0.114482	9.64997	4.92e-22	1.89e-21	UP
F13B	0.665013	1.77373	0.358271	4.9508	7.39e-07	1.39e-06	UP
PRCC	5411.3	1.29394	0.062118	20.8303	2.3e-96	8.35e-95	UP
FCRL5	432.327	1.71054	0.236928	7.21964	5.21e-13	1.36e-12	UP
MRPL24	4296.01	1.01115	0.0984211	10.2737	9.26e-25	3.98e-24	UP
ISG20L2	4419	1.21112	0.0586238	20.6592	8.07e-95	2.87e-93	UP
CRABP2	19080.7	1.81454	0.198441	9.14395	6.02e-20	2.13e-19	UP
HDGF	30239	1.88319	0.0683244	27.5625	3.14e-167	3.57e-165	UP
FAM163A	8.92627	1.12809	0.209365	5.38814	7.12e-08	1.42e-07	UP
LHX9	16.655	3.87186	0.348114	11.1224	9.76e-29	4.86e-28	UP
TUFT1	2516.37	1.27447	0.100235	12.7149	4.89e-37	3.22e-36	UP
SF3B4	7198.95	1.35041	0.0666384	20.2647	2.63e-91	8.58e-90	UP
TARS2	2649.61	1.03747	0.0673098	15.4134	1.33e-53	1.55e-52	UP
RFX5	3289.18	1.18646	0.0750104	15.8173	2.36e-56	2.97e-55	UP
ANP32E	8128.01	2.08973	0.106473	19.6268	9.13e-86	2.59e-84	UP
MRPL9	2034.78	1.20989	0.0653092	18.5255	1.29e-76	2.86e-75	UP
OAZ3	124.965	1.1739	0.112974	10.3909	2.73e-25	1.2e-24	UP
HORMAD1	693.171	6.32308	0.273296	23.1364	1.99e-118	1.16e-116	UP
SYT14	35.8831	2.22577	0.296521	7.50629	6.08e-14	1.66e-13	UP
DTL	1560.73	3.38391	0.109917	30.786	4.03e-208	7.55e-206	UP
INTS7	2504.93	1.37024	0.0663595	20.6487	1e-94	3.55e-93	UP
VASH2	938.218	1.6515	0.160026	10.3202	5.71e-25	2.47e-24	UP
SUSD4	1446.33	1.56997	0.177192	8.86026	7.98e-19	2.7e-18	UP
HHIPL2	111.006	2.82452	0.233615	12.0905	1.19e-33	7e-33	UP
TP53BP2	5539.3	1.47057	0.0957442	15.3594	3.06e-53	3.54e-52	UP
CRNN	1.73484	1.32734	0.579475	2.29059	0.0219869	0.0295354	UP
ADAM15	15497.3	1.13346	0.0903094	12.5509	3.93e-36	2.5e-35	UP
JTB	776.583	1.4986	0.0948683	15.7967	3.28e-56	4.11e-55	UP
RAB13	1036.7	1.0631	0.10491	10.1334	3.93e-24	1.65e-23	UP
S100A8	6316.58	4.58029	0.274414	16.6912	1.52e-62	2.29e-61	UP
TPM3	26037.6	1.45201	0.0552839	26.2646	4.87e-152	4.65e-150	UP
S100A7	2967.05	7.4311	0.381121	19.498	1.14e-84	3.13e-83	UP
UBAP2L	13354.5	1.02509	0.0559084	18.3352	4.34e-75	9.25e-74	UP
SLC39A1	64.8662	1.64994	0.102625	16.0773	3.68e-58	4.87e-57	UP
EFNA3	799.647	2.51049	0.153787	16.3245	6.61e-60	9.3e-59	UP
ILF2	19858.3	1.69346	0.0700729	24.1672	4.93e-129	3.45e-127	UP
ACTA1	280.894	2.27884	0.276157	8.25198	1.56e-16	4.76e-16	UP
C1orf131	924.341	1.12837	0.0594827	18.9698	3.03e-80	7.5e-79	UP
TTC13	1586.82	1.28167	0.0658322	19.4687	2.02e-84	5.53e-83	UP
MAP3K21	1052.1	1.57079	0.134016	11.7209	9.96e-32	5.5e-31	UP
ARF1	37864.9	1.25949	0.0600695	20.9672	1.31e-97	4.9e-96	UP
LEFTY2	184.362	1.47515	0.307503	4.79717	1.61e-06	2.96e-06	UP
GUK1	10757.6	1.14759	0.0917117	12.513	6.34e-36	4.01e-35	UP
C1orf35	1389.98	1.47375	0.0948171	15.543	1.77e-54	2.12e-53	UP
MBOAT2	3909.18	1.36575	0.111551	12.2433	1.82e-34	1.11e-33	UP
PARP1	15370.8	1.34976	0.0614888	21.9513	8.42e-107	3.84e-105	UP
PPFIA4	291.335	1.98981	0.151271	13.154	1.61e-39	1.16e-38	UP
PTPN7	687.043	1.96154	0.150437	13.039	7.34e-39	5.17e-38	UP
PDIA6	12837.5	1.32717	0.0754135	17.5986	2.52e-69	4.63e-68	UP
ATP6V1C2	541.004	2.45651	0.159076	15.4424	8.49e-54	9.97e-53	UP
CHAC2	223.468	1.68204	0.096679	17.3981	8.52e-68	1.49e-66	UP
SNRPG	2808.17	1.59752	0.0719515	22.2027	3.23e-109	1.56e-107	UP
TRIM43	20.3655	4.34063	0.420491	10.3228	5.56e-25	2.41e-24	UP
DQX1	36.011	2.60102	0.203468	12.7835	2.03e-37	1.35e-36	UP
C1QL2	142.864	1.88276	0.283917	6.63138	3.33e-11	7.94e-11	UP
NT5DC4	17.9558	4.43557	0.259142	17.1164	1.12e-65	1.84e-64	UP
SLC20A1	3491.17	1.01349	0.065893	15.3809	2.2e-53	2.56e-52	UP
GALNT13	423.369	1.47631	0.241282	6.11859	9.44e-10	2.09e-09	UP
SCN1A	28.1813	3.15023	0.338991	9.29294	1.5e-20	5.44e-20	UP
CDCA7	1364.47	3.0392	0.130627	23.2662	9.75e-120	5.77e-118	UP
HSPD1	24883	1.01961	0.0689793	14.7814	1.93e-49	1.97e-48	UP
CCDC150	183.119	2.40245	0.105102	22.8583	1.21e-115	6.68e-114	UP
UNC80	49.5081	2.31924	0.244099	9.50125	2.07e-21	7.79e-21	UP
TRPM8	234.688	4.53075	0.283162	16.0005	1.27e-57	1.65e-56	UP
HES6	389.288	2.78468	0.141475	19.6832	3e-86	8.65e-85	UP
CPNE9	11.5948	1.21374	0.167975	7.2257	4.99e-13	1.3e-12	UP
FANCD2	1224.14	1.94898	0.0927255	21.0188	4.41e-98	1.68e-96	UP
CNOT9	4019.16	1.01445	0.0541134	18.7467	2.06e-78	4.83e-77	UP
MARCHF4	14.08	3.15609	0.231596	13.6276	2.75e-42	2.2e-41	UP
GASK1A	750.071	1.12814	0.150415	7.50017	6.37e-14	1.74e-13	UP
STAC	560.499	1.08804	0.15731	6.91652	4.63e-12	1.15e-11	UP
ADGRG7	7.76614	2.997	0.452839	6.61823	3.64e-11	8.66e-11	UP
TAGLN3	27.6943	4.12858	0.306039	13.4904	1.78e-41	1.39e-40	UP
NR1I2	27.1582	1.13033	0.178549	6.33068	2.44e-10	5.56e-10	UP
SRPRB	5094.7	1.16775	0.0642044	18.188	6.43e-74	1.32e-72	UP
TMEM108	463.407	1.31248	0.188542	6.9612	3.37e-12	8.45e-12	UP
SPATA16	1.04426	2.76703	0.643018	4.3032	1.68e-05	2.91e-05	UP
UCN2	14.1512	1.02503	0.21233	4.82755	1.38e-06	2.55e-06	UP
MANF	4038.06	1.54237	0.0779712	19.7812	4.32e-87	1.27e-85	UP
STXBP5L	20.5102	2.97014	0.255509	11.6244	3.1e-31	1.68e-30	UP
AHSG	2.83859	2.89248	0.358519	8.06785	7.15e-16	2.13e-15	UP
ECE2	1.16632	1.22102	0.453024	2.69526	0.00703335	0.00989028	UP
VWA5B2	49.8716	1.65062	0.194866	8.47056	2.44e-17	7.76e-17	UP
CORIN	231.457	1.37462	0.198454	6.92664	4.31e-12	1.07e-11	UP
OCIAD2	2589.85	1.49141	0.09364	15.927	4.11e-57	5.26e-56	UP
SLC10A4	21.4173	2.32825	0.216383	10.7599	5.32e-27	2.48e-26	UP
PLAC8	198.787	1.12191	0.16854	6.65666	2.8e-11	6.71e-11	UP
CCNA2	1712.68	3.85203	0.109933	35.0397	5.6e-269	2.72e-266	UP
NDUFS6	3273.31	1.30055	0.116556	11.1582	6.53e-29	3.27e-28	UP
NKD2	386.525	1.31248	0.175135	7.49411	6.67e-14	1.82e-13	UP
SRD5A1	2759.22	1.59602	0.148374	10.7568	5.51e-27	2.56e-26	UP
MYO10	7181.27	1.62697	0.0972887	16.7231	8.89e-63	1.35e-61	UP
SKP2	2252.91	1.51605	0.0941403	16.1042	2.38e-58	3.18e-57	UP
GZMA	439.426	1.58763	0.172608	9.1979	3.65e-20	1.31e-19	UP
HAPLN1	440.91	6.18462	0.284536	21.7358	9.41e-105	4.12e-103	UP
LIX1	15.4088	4.07748	0.29881	13.6457	2.14e-42	1.72e-41	UP
TBC1D7	1323.38	1.6901	0.0779597	21.6791	3.23e-104	1.39e-102	UP
GFRA3	340.165	3.12271	0.243289	12.8354	1.04e-37	7e-37	UP
SLC17A4	1.20954	1.8536	0.48213	3.84461	0.000120747	0.00019628	UP
PLA2G7	749.056	1.30615	0.151941	8.59646	8.22e-18	2.67e-17	UP
RASGEF1C	163.046	1.28509	0.227799	5.64133	1.69e-08	3.49e-08	UP
DOK3	567.19	1.31436	0.10667	12.3217	6.92e-35	4.24e-34	UP
PRIM2	1184.58	1.61077	0.0664242	24.2497	6.66e-130	4.75e-128	UP
LGSN	6.83541	3.13988	0.38234	8.21228	2.17e-16	6.59e-16	UP
SCUBE3	2137.49	4.06727	0.22804	17.8358	3.73e-71	7.15e-70	UP
ANO7	127.141	1.29877	0.111042	11.6962	1.33e-31	7.33e-31	UP
TTBK1	27.4118	1.31068	0.157926	8.29935	1.05e-16	3.23e-16	UP
NFKBIE	1604.88	1.92313	0.0944601	20.3591	3.85e-92	1.28e-90	UP
MMS22L	1302.83	1.14236	0.0945754	12.0788	1.37e-33	8.05e-33	UP
FAXC	732.432	1.00445	0.13808	7.27439	3.48e-13	9.16e-13	UP
ABRACL	3506.85	2.39636	0.102458	23.3886	5.58e-121	3.36e-119	UP
MTFR2	335.024	3.88774	0.10363	37.5156	5.13e-308	4.34e-305	UP
DYNLT1	4757.45	1.01488	0.0716803	14.1584	1.66e-45	1.49e-44	UP
PNLDC1	150.592	2.31329	0.294855	7.8455	4.31e-15	1.24e-14	UP
CDCA5	2203.14	3.96688	0.100878	39.3235	0	0	UP
CCT6A	15672.9	1.26553	0.0730067	17.3344	2.59e-67	4.45e-66	UP
PSPH	1370.69	1.79309	0.117786	15.2234	2.48e-52	2.77e-51	UP
ZAN	7.81862	1.38558	0.263579	5.25677	1.47e-07	2.87e-07	UP
STRA8	37.4426	5.51674	0.326734	16.8845	5.85e-64	9.21e-63	UP
NCAPG2	2484.76	1.8275	0.0848943	21.5268	8.74e-103	3.63e-101	UP
ASB10	0.736969	1.49368	0.431435	3.46212	0.000535941	0.000830029	UP
CCNB3	125.484	1.44963	0.194026	7.47131	7.94e-14	2.15e-13	UP
NDUFB11	5264.98	1.10189	0.0990732	11.1219	9.81e-29	4.88e-28	UP
EBP	1182.1	1.85357	0.113619	16.314	7.85e-60	1.1e-58	UP
AWAT2	25.9472	2.51725	0.353869	7.1135	1.13e-12	2.9e-12	UP
ITGB1BP2	34.034	1.49674	0.11631	12.8685	6.77e-38	4.59e-37	UP
IL2RG	643.863	1.95917	0.159793	12.2607	1.47e-34	8.94e-34	UP
HTR2C	5.38309	2.22109	0.390805	5.68338	1.32e-08	2.74e-08	UP
MFHAS1	1870.54	1.03645	0.0877019	11.8179	3.16e-32	1.77e-31	UP
MAGEA4	745.214	9.33213	0.620742	15.0338	4.41e-51	4.75e-50	UP
CHRNB3	0.560477	1.39383	0.390177	3.5723	0.000353864	0.000554972	UP
CHRNA6	18.2758	2.95611	0.229008	12.9083	4.04e-38	2.76e-37	UP
ST18	20.7666	1.6037	0.161526	9.9284	3.13e-23	1.27e-22	UP
RGS20	67.1444	2.10476	0.197234	10.6714	1.39e-26	6.34e-26	UP
GINS4	619.759	2.87926	0.118277	24.3435	6.8e-131	4.9e-129	UP
DNAJC5B	66.4707	1.46105	0.180842	8.07917	6.52e-16	1.94e-15	UP
RSPO2	6.26517	3.35174	0.323886	10.3485	4.25e-25	1.85e-24	UP
POLR2K	3428.21	1.0748	0.0663366	16.2021	4.87e-59	6.65e-58	UP
MAL2	10661.6	1.71091	0.129902	13.1707	1.29e-39	9.34e-39	UP
NDUFB9	7621.24	1.36668	0.0961742	14.2105	7.89e-46	7.17e-45	UP
FAM83A	541.297	3.42678	0.290101	11.8124	3.37e-32	1.89e-31	UP
GSDMC	489.679	3.46126	0.20971	16.505	3.38e-61	4.92e-60	UP
ARHGAP39	1281.4	1.74068	0.114123	15.2527	1.58e-52	1.78e-51	UP
SLC39A4	1554.79	2.47865	0.126796	19.5483	4.26e-85	1.19e-83	UP
CDKN2A	2435.38	4.44801	0.189533	23.4683	8.59e-122	5.26e-120	UP
SIGMAR1	4620.89	1.03854	0.0791277	13.1249	2.37e-39	1.7e-38	UP
PTGES2	2413.99	1.02922	0.0900121	11.4343	2.82e-30	1.47e-29	UP
LCN2	2937.88	2.66526	0.252615	10.5507	5.04e-26	2.26e-25	UP
PAXX	1773.66	1.66753	0.118916	14.0228	1.13e-44	9.86e-44	UP
IDI2	1.24181	1.67592	0.277146	6.04706	1.48e-09	3.23e-09	UP
CACNA1B	118.377	3.98893	0.25694	15.5248	2.36e-54	2.81e-53	UP
PDSS1	476.807	1.854	0.0821021	22.5816	6.57e-113	3.42e-111	UP
SLC39A12	32.4459	1.91424	0.273412	7.00131	2.54e-12	6.4e-12	UP
CDHR1	84.3963	1.27336	0.196839	6.46901	9.86e-11	2.3e-10	UP
RGR	78.8717	3.34018	0.285126	11.7147	1.07e-31	5.91e-31	UP
ANKRD1	112.271	3.57309	0.257691	13.8658	1.02e-43	8.58e-43	UP
VAX1	41.4839	6.07995	0.443332	13.7142	8.35e-43	6.81e-42	UP
NPFFR1	79.2773	2.16734	0.177796	12.1901	3.51e-34	2.1e-33	UP
MKI67	7554.77	3.85722	0.13404	28.7765	4.22e-182	6e-180	UP
INA	159.403	5.4829	0.296602	18.4857	2.69e-76	5.96e-75	UP
RGS10	2782.18	1.55795	0.101812	15.3022	7.39e-53	8.42e-52	UP
SYT8	1187.68	1.04353	0.262003	3.98291	6.81e-05	0.000112724	UP
KLHL35	278.421	1.48083	0.137774	10.7483	6.04e-27	2.81e-26	UP
SERPINH1	21151	1.62989	0.0992459	16.4227	1.31e-60	1.88e-59	UP
HTR3B	2.16774	2.25431	0.362282	6.22251	4.89e-10	1.1e-09	UP
P4HA3	343.985	2.1902	0.162512	13.4771	2.13e-41	1.65e-40	UP
ST14	13616	1.84741	0.126262	14.6316	1.77e-48	1.75e-47	UP
HYOU1	10260	1.16918	0.0846326	13.8148	2.08e-43	1.73e-42	UP
INCENP	1802.97	1.57946	0.0778312	20.2934	1.47e-91	4.82e-90	UP
B3GAT3	2424.83	1.17951	0.0939874	12.5497	3.99e-36	2.54e-35	UP
CHEK1	1442.91	2.89793	0.0873314	33.1832	1.88e-241	5.32e-239	UP
KIRREL3	80.1276	1.09456	0.176879	6.18819	6.09e-10	1.36e-09	UP
C20orf144	18.0979	1.76667	0.127069	13.9032	6.06e-44	5.16e-43	UP
KIAA1755	1134.07	1.05043	0.149135	7.04344	1.88e-12	4.76e-12	UP
OCSTAMP	2.53412	1.63187	0.333265	4.89661	9.75e-07	1.82e-06	UP
DSN1	1616.43	1.43296	0.0560515	25.565	3.74e-144	3.28e-142	UP
CABLES2	1199.03	1.73704	0.081977	21.1894	1.2e-99	4.68e-98	UP
GPHA2	3.02686	2.04631	0.294539	6.94748	3.72e-12	9.3e-12	UP
FERMT3	1543.21	1.091	0.128115	8.51574	1.66e-17	5.3e-17	UP
PPP4C	6077.73	1.37134	0.0729963	18.7864	9.76e-79	2.3e-77	UP
HMGA2	80.3298	3.61547	0.25863	13.9793	2.09e-44	1.81e-43	UP
MMP3	824.508	2.71023	0.219174	12.3657	4.01e-35	2.47e-34	UP
CNTN5	32.7633	2.89823	0.313691	9.23913	2.49e-20	8.95e-20	UP
FXYD4	2.83355	2.43607	0.342716	7.10813	1.18e-12	3.01e-12	UP
FCGR1A	279.765	2.18402	0.142811	15.293	8.51e-53	9.66e-52	UP
LYPD1	69.256	3.41776	0.18711	18.2661	1.54e-74	3.24e-73	UP
CCT5	12948.3	1.34798	0.0689698	19.5446	4.59e-85	1.28e-83	UP
IL18	647.136	1.64891	0.118602	13.9029	6.08e-44	5.18e-43	UP
PTS	1138.85	1.1969	0.0798832	14.9831	9.47e-51	1.01e-49	UP
FREM2	440.583	1.15421	0.245393	4.7035	2.56e-06	4.65e-06	UP
SLC7A11	547.975	2.69982	0.155345	17.3795	1.18e-67	2.05e-66	UP
ENKUR	38.6434	1.87405	0.144531	12.9664	1.9e-38	1.32e-37	UP
GPR158	212.274	3.30234	0.205608	16.0613	4.76e-58	6.27e-57	UP
LYZL2	3.71479	2.5658	0.468858	5.47246	4.44e-08	8.96e-08	UP
MAT1A	165.909	1.99558	0.227964	8.75395	2.06e-18	6.85e-18	UP
TEX30	366.231	1.39868	0.0911403	15.3465	3.74e-53	4.3e-52	UP
MSGN1	1.42441	1.7759	0.448045	3.96367	7.38e-05	0.00012186	UP
ATP6V1G3	0.612499	1.33435	0.467168	2.85626	0.00428664	0.00616322	UP
CDC123	4039.18	1.4777	0.0751012	19.6761	3.45e-86	9.92e-85	UP
NCAPD3	2453.64	1.00166	0.0751247	13.3333	1.48e-40	1.11e-39	UP
DRD3	1.21702	1.19301	0.299	3.99	6.61e-05	0.000109553	UP
POU4F2	0.425083	1.41472	0.467536	3.02591	0.00247889	0.00363962	UP
DPYSL4	313.681	1.81745	0.21324	8.52302	1.55e-17	4.98e-17	UP
ADAM8	1195.23	2.51704	0.118941	21.1621	2.13e-99	8.32e-98	UP
CENPU	1395.66	2.7588	0.103873	26.5595	2e-155	1.96e-153	UP
TDO2	481.527	4.9923	0.220278	22.6636	1.02e-113	5.42e-112	UP
BEND6	198.056	1.43628	0.126265	11.3751	5.56e-30	2.89e-29	UP
MCHR2	0.978062	1.91004	0.522933	3.65256	0.000259643	0.000411146	UP
AP1S3	394.316	1.73577	0.125666	13.8125	2.14e-43	1.78e-42	UP
POU4F1	70.018	5.38695	0.310033	17.3754	1.27e-67	2.2e-66	UP
SPC25	442.202	3.3846	0.100521	33.6705	1.56e-248	4.98e-246	UP
SH2D6	7.62928	1.85343	0.234687	7.89743	2.85e-15	8.26e-15	UP
BOLL	2.89899	2.54163	0.310848	8.17643	2.92e-16	8.85e-16	UP
SUV39H2	993.993	1.94465	0.0838685	23.1869	6.17e-119	3.63e-117	UP
OLAH	70.4087	2.32916	0.23569	9.8823	4.97e-23	2e-22	UP
RPP38	696.781	1.19254	0.0826624	14.4266	3.52e-47	3.33e-46	UP
CAMK4	274.561	1.13951	0.155372	7.33406	2.23e-13	5.93e-13	UP
TMEM123	26005.6	1.12047	0.0939734	11.9233	8.95e-33	5.12e-32	UP
DSPP	0.899247	1.85883	0.375531	4.94986	7.43e-07	1.4e-06	UP
DMP1	3.85319	2.58128	0.272342	9.47809	2.59e-21	9.69e-21	UP
CAPSL	9.41867	1.36693	0.275356	4.96425	6.9e-07	1.3e-06	UP
ANKRD22	474.018	2.26429	0.165661	13.6682	1.57e-42	1.27e-41	UP
PANK1	466.987	1.02341	0.0982466	10.4168	2.08e-25	9.16e-25	UP
JAKMIP1	7.08223	2.74624	0.242277	11.3351	8.79e-30	4.53e-29	UP
ZIC1	577.001	4.2417	0.223002	19.021	1.14e-80	2.86e-79	UP
CENPH	605.955	1.44107	0.0701221	20.5509	7.56e-94	2.62e-92	UP
TEKT5	26.1843	1.21612	0.212473	5.72366	1.04e-08	2.18e-08	UP
SYCP2L	54.396	1.52642	0.195643	7.80208	6.09e-15	1.74e-14	UP
PTPRR	44.1718	1.00261	0.190709	5.25726	1.46e-07	2.86e-07	UP
ADGRF4	64.8464	4.19859	0.325535	12.8975	4.65e-38	3.17e-37	UP
CYRIB	5213.72	1.15769	0.0637328	18.1647	9.83e-74	2.01e-72	UP
LPCAT1	5602.07	1.5033	0.0829984	18.1123	2.55e-73	5.17e-72	UP
PLEKHG4B	2110.19	1.59865	0.163092	9.80213	1.1e-22	4.36e-22	UP
NMRAL1	2781.34	1.18765	0.0924171	12.851	8.49e-38	5.74e-37	UP
TEX29	20.3242	1.20668	0.143902	8.3854	5.06e-17	1.58e-16	UP
CD8A	886.835	1.07621	0.168843	6.37404	1.84e-10	4.22e-10	UP
CNKSR3	1037.65	1.19933	0.110798	10.8245	2.64e-27	1.24e-26	UP
CIBAR2	19.0921	2.10607	0.237607	8.86368	7.74e-19	2.62e-18	UP
MCOLN2	311.706	2.10849	0.123993	17.0049	7.55e-65	1.21e-63	UP
HS3ST3A1	104.195	2.27252	0.150744	15.0754	2.35e-51	2.55e-50	UP
CABYR	347.652	1.07825	0.12805	8.42053	3.75e-17	1.18e-16	UP
JPH3	67.9424	2.72735	0.23387	11.6618	2e-31	1.09e-30	UP
UBASH3B	962.336	1.76448	0.132432	13.3236	1.69e-40	1.27e-39	UP
PANX3	2.56552	2.75345	0.465147	5.91952	3.23e-09	6.93e-09	UP
CERS3	70.9474	1.15883	0.274872	4.21588	2.49e-05	4.24e-05	UP
GAL3ST2	13.3385	3.36807	0.258765	13.0159	9.93e-39	6.96e-38	UP
UCHL1	2873.63	1.9456	0.219708	8.85541	8.34e-19	2.81e-18	UP
TRIM11	1583.47	1.41047	0.0769841	18.3216	5.56e-75	1.19e-73	UP
ENAH	15400.1	1.0775	0.0844827	12.754	2.96e-37	1.96e-36	UP
CCSAP	1545.11	1.0475	0.0808022	12.9638	1.96e-38	1.36e-37	UP
ASZ1	4.10173	4.7111	0.59267	7.94895	1.88e-15	5.5e-15	UP
GBP5	2634.23	3.83734	0.197104	19.4686	2.03e-84	5.54e-83	UP
GPR26	54.1109	2.32348	0.309069	7.51768	5.58e-14	1.52e-13	UP
SRSF12	248.195	2.05269	0.147999	13.8696	9.68e-44	8.15e-43	UP
ELOC	3234.91	1.28369	0.0734706	17.4722	2.34e-68	4.14e-67	UP
PSMA8	9.02985	1.12331	0.283912	3.95654	7.6e-05	0.000125448	UP
CXADR	3486.57	1.42381	0.161396	8.82185	1.13e-18	3.78e-18	UP
BTG3	2162.17	1.19311	0.0930028	12.8287	1.13e-37	7.61e-37	UP
CHODL	423.76	2.1351	0.1787	11.9479	6.66e-33	3.82e-32	UP
TMPRSS15	5.57693	2.07461	0.303873	6.82724	8.66e-12	2.12e-11	UP
WNT7A	9.12103	2.30678	0.292201	7.8945	2.91e-15	8.45e-15	UP
SKA1	702.592	4.44019	0.115162	38.5559	0	0	UP
EME1	177.61	2.77551	0.100969	27.4888	2.39e-166	2.67e-164	UP
VOPP1	3089.36	1.14872	0.117455	9.78007	1.37e-22	5.41e-22	UP
SEPTIN14	0.881874	1.73184	0.409846	4.22559	2.38e-05	4.07e-05	UP
GTF3C6	3079.94	1.16357	0.0767139	15.1676	5.79e-52	6.4e-51	UP
SAMSN1	543.645	1.23628	0.12951	9.54577	1.35e-21	5.12e-21	UP
SLC16A1	4397.27	1.41225	0.124901	11.3069	1.21e-29	6.22e-29	UP
MAGEC1	10.4809	3.85655	0.530236	7.27327	3.51e-13	9.24e-13	UP
NUP205	5886	1.06161	0.0738809	14.3693	8.07e-47	7.54e-46	UP
XAGE2	128.563	6.45953	0.512454	12.6051	1.98e-36	1.27e-35	UP
PDIA4	16758.7	1.66803	0.0783981	21.2764	1.88e-100	7.46e-99	UP
SLC24A2	98.8635	3.7061	0.227822	16.2675	1.68e-59	2.32e-58	UP
RAET1L	93.5569	4.05951	0.237437	17.0972	1.56e-65	2.54e-64	UP
ALX3	14.4829	3.60845	0.32315	11.1665	5.95e-29	2.98e-28	UP
ART3	1397.12	5.73871	0.270749	21.1957	1.05e-99	4.11e-98	UP
SLC28A1	79.7944	2.09888	0.218732	9.59567	8.34e-22	3.19e-21	UP
CXCL13	2377.31	1.40862	0.301713	4.66876	3.03e-06	5.48e-06	UP
NAA11	4.92495	1.30934	0.448732	2.91786	0.00352442	0.0051035	UP
SORCS3	12.6855	2.26782	0.342791	6.61576	3.7e-11	8.8e-11	UP
MTERF3	1704.71	1.42466	0.0691592	20.5997	2.76e-94	9.67e-93	UP
PTDSS1	7465.59	1.17724	0.0669179	17.5923	2.82e-69	5.16e-68	UP
FBXO43	67.315	2.81783	0.135001	20.8726	9.5e-97	3.49e-95	UP
HKDC1	20.9912	2.2027	0.235472	9.35442	8.41e-21	3.08e-20	UP
LRFN2	17.9023	1.24235	0.295267	4.20756	2.58e-05	4.4e-05	UP
UBE2L6	6054.3	1.17661	0.116803	10.0734	7.24e-24	3e-23	UP
GLYATL2	2477.98	1.9156	0.250181	7.65687	1.91e-14	5.32e-14	UP
MS4A1	672.346	2.8085	0.270361	10.388	2.81e-25	1.23e-24	UP
TBC1D31	730.004	1.65291	0.0724089	22.8275	2.45e-115	1.34e-113	UP
NTAQ1	971.19	1.17358	0.0686362	17.0986	1.52e-65	2.48e-64	UP
ATAD2	5382.1	2.46425	0.101842	24.1967	2.41e-129	1.7e-127	UP
SASS6	557.498	1.107	0.08027	13.7909	2.89e-43	2.39e-42	UP
COX6A2	2.1364	2.22805	0.350433	6.35798	2.04e-10	4.67e-10	UP
ZIC3	6.73099	3.28849	0.433609	7.58399	3.35e-14	9.26e-14	UP
B3GNT7	1020.72	2.36281	0.175093	13.4946	1.68e-41	1.31e-40	UP
BUB1B	1048.55	3.56773	0.117369	30.3975	5.93e-203	1.06e-200	UP
RPUSD3	2043.59	1.25692	0.0828129	15.1778	4.96e-52	5.5e-51	UP
SEC13	7656.37	1.19002	0.0650578	18.2918	9.62e-75	2.03e-73	UP
SHCBP1L	2.8791	1.46912	0.327048	4.49205	7.05e-06	1.25e-05	UP
ATP2B2	175.476	1.93565	0.254049	7.61919	2.55e-14	7.09e-14	UP
TMEM171	64.6785	3.70628	0.197741	18.7431	2.2e-78	5.16e-77	UP
C8A	0.612085	1.4999	0.529428	2.83306	0.00461042	0.00660532	UP
LRP8	987.097	2.72141	0.110608	24.6041	1.14e-133	8.47e-132	UP
MMP14	26600.5	1.62887	0.114613	14.2119	7.73e-46	7.03e-45	UP
CLEC18A	10.6302	1.74832	0.240231	7.27766	3.4e-13	8.95e-13	UP
CLEC18C	1.78476	1.58119	0.403539	3.91831	8.92e-05	0.000146445	UP
ARSL	231.543	1.48176	0.165141	8.97273	2.89e-19	9.93e-19	UP
CCNB2	1989.81	4.00789	0.105951	37.8277	0	0	UP
FAM81A	239.313	1.26615	0.158176	8.00469	1.2e-15	3.53e-15	UP
KCNJ6	61.0118	3.30657	0.219122	15.0901	1.88e-51	2.05e-50	UP
MX1	10065.9	2.30845	0.162841	14.176	1.29e-45	1.16e-44	UP
CREB3L1	1670.62	1.09641	0.151921	7.21698	5.32e-13	1.38e-12	UP
SNX22	676.942	2.62875	0.203331	12.9284	3.11e-38	2.14e-37	UP
ACAN	995.121	5.05272	0.2419	20.8877	6.93e-97	2.56e-95	UP
PSMG3	2081.46	1.70343	0.0941585	18.0911	3.74e-73	7.57e-72	UP
DPYSL5	241.784	6.30081	0.344217	18.3047	7.58e-75	1.61e-73	UP
CIB4	6.7015	2.30822	0.297431	7.76054	8.46e-15	2.4e-14	UP
KRTCAP3	1761.48	1.66821	0.163322	10.2142	1.71e-24	7.28e-24	UP
EXTL1	904.533	2.12903	0.277102	7.68318	1.55e-14	4.35e-14	UP
SLC30A2	85.854	1.04739	0.231187	4.53047	5.89e-06	1.05e-05	UP
CFAP251	338.168	1.06706	0.154209	6.91959	4.53e-12	1.13e-11	UP
MRPL17	3134.9	1.19192	0.0768918	15.5012	3.4e-54	4.02e-53	UP
GRHL3	400.815	2.25825	0.17457	12.9361	2.82e-38	1.94e-37	UP
GALNT14	734.757	2.09699	0.176222	11.8997	1.19e-32	6.75e-32	UP
RHPN1	1559.74	1.80556	0.145217	12.4335	1.72e-35	1.07e-34	UP
TMSB15A	418.949	3.60821	0.194495	18.5517	7.9e-77	1.77e-75	UP
FANCC	1175.56	1.01917	0.0669654	15.2194	2.63e-52	2.94e-51	UP
SLC13A3	393.738	1.09359	0.138282	7.90839	2.61e-15	7.58e-15	UP
RHBDL2	385.333	2.10869	0.107813	19.5587	3.48e-85	9.73e-84	UP
H2BC5	1082.11	1.79129	0.147166	12.1719	4.39e-34	2.62e-33	UP
CDC25C	348.653	3.8692	0.122687	31.5372	2.69e-218	5.51e-216	UP
H4C8	1073.24	2.55993	0.197728	12.9467	2.45e-38	1.69e-37	UP
TMSB15B	38.5493	2.50777	0.163777	15.3122	6.34e-53	7.24e-52	UP
TSPAN33	2151.15	1.74017	0.104501	16.6522	2.92e-62	4.37e-61	UP
CD1A	137.466	3.82891	0.267402	14.3189	1.67e-46	1.55e-45	UP
CD1B	39.3413	2.1174	0.248861	8.50837	1.76e-17	5.64e-17	UP
DNAH3	49.9252	1.48513	0.196969	7.53992	4.7e-14	1.29e-13	UP
CD1E	131.775	1.19223	0.202412	5.8901	3.86e-09	8.25e-09	UP
NCF1	211.725	1.32862	0.143872	9.23473	2.59e-20	9.32e-20	UP
POM121L2	5.31524	1.75571	0.289596	6.06262	1.34e-09	2.94e-09	UP
PAGE5	4.21423	2.28855	0.40887	5.59725	2.18e-08	4.48e-08	UP
TAGLN2	50589	1.47543	0.0816953	18.0601	6.57e-73	1.32e-71	UP
SLAMF8	287.813	2.26106	0.155234	14.5655	4.65e-48	4.53e-47	UP
SLC45A3	720.043	1.39361	0.122649	11.3626	6.42e-30	3.32e-29	UP
DUSP23	2228.01	1.05865	0.110666	9.56613	1.11e-21	4.22e-21	UP
HTR6	51.6519	2.99494	0.209534	14.2933	2.41e-46	2.21e-45	UP
ITLN2	3.65571	3.44156	0.399278	8.61947	6.73e-18	2.19e-17	UP
F11R	9767.88	1.38664	0.0732702	18.925	7.1e-80	1.74e-78	UP
PLA2G2F	5.55194	3.10885	0.423092	7.34793	2.01e-13	5.36e-13	UP
B4GALT3	4243.18	1.5068	0.0737556	20.4296	9.12e-93	3.08e-91	UP
ADAMTS4	2742.1	1.21748	0.159437	7.63609	2.24e-14	6.24e-14	UP
APOA2	3.43213	2.66829	0.325385	8.20041	2.4e-16	7.27e-16	UP
MIS18A	1110.23	1.62489	0.0695492	23.3631	1.01e-120	6.07e-119	UP
DONSON	1087.05	2.16133	0.0747235	28.9243	5.91e-184	8.71e-182	UP
LAD1	4260.88	2.49707	0.15944	15.6615	2.77e-55	3.39e-54	UP
PRAC1	0.377583	1.52981	0.650728	2.35091	0.0187274	0.0253123	UP
HOXB13	246.33	5.6737	0.36241	15.6555	3.05e-55	3.72e-54	UP
CIART	696.557	1.57326	0.135948	11.5725	5.68e-31	3.05e-30	UP
IGF2BP1	39.524	4.03819	0.236773	17.0551	3.2e-65	5.19e-64	UP
GJD2	1.68871	2.84338	0.645785	4.40298	1.07e-05	1.87e-05	UP
CHAF1B	1567.32	2.21198	0.0928146	23.8323	1.55e-125	1.01e-123	UP
CLDN14	36.4058	2.68069	0.191609	13.9904	1.78e-44	1.55e-43	UP
SIM2	397.07	5.5664	0.240985	23.0985	4.79e-118	2.77e-116	UP
PTMS	17547.4	1.17244	0.106087	11.0517	2.15e-28	1.06e-27	UP
PLA2G4D	22.8211	2.86483	0.251352	11.3977	4.29e-30	2.23e-29	UP
PSMD4	11202.8	1.14923	0.0763838	15.0454	3.7e-51	3.99e-50	UP
PSMB4	18289.9	1.56651	0.0777719	20.1424	3.14e-90	9.95e-89	UP
CES5A	2.52382	1.33316	0.360228	3.70087	0.000214859	0.00034215	UP
CELF3	8.87191	1.08343	0.17443	6.21127	5.26e-10	1.18e-09	UP
TGM7	3.75915	1.96015	0.305178	6.42297	1.34e-10	3.08e-10	UP
SPRR2G	3.70004	2.09053	0.517984	4.0359	5.44e-05	9.06e-05	UP
PGLYRP3	13.1013	4.94479	0.391471	12.6313	1.42e-36	9.17e-36	UP
ISL2	15.3426	3.86489	0.283769	13.6199	3.05e-42	2.44e-41	UP
DRC7	8.54992	1.7797	0.21029	8.46307	2.6e-17	8.26e-17	UP
UROC1	8.00116	1.849	0.219575	8.42078	3.74e-17	1.18e-16	UP
AGRP	3.48808	1.41893	0.187332	7.5744	3.61e-14	9.96e-14	UP
CARMIL2	427.628	2.68149	0.164811	16.27	1.61e-59	2.23e-58	UP
LYPD5	624.404	2.03557	0.165406	12.3065	8.35e-35	5.11e-34	UP
TNFRSF13C	245.356	1.65856	0.175332	9.45954	3.09e-21	1.15e-20	UP
CCDC28B	362.055	1.23753	0.134662	9.18992	3.93e-20	1.4e-19	UP
ATAD3B	1267.82	1.43778	0.113514	12.6661	9.11e-37	5.94e-36	UP
NR2F6	2724.02	1.20021	0.0838683	14.3106	1.88e-46	1.74e-45	UP
ANKLE1	116.404	2.07962	0.158977	13.0813	4.21e-39	2.99e-38	UP
CCDC58	919.98	1.06879	0.0782224	13.6635	1.68e-42	1.35e-41	UP
CILP2	594.655	3.19103	0.169117	18.8688	2.06e-79	4.95e-78	UP
TFF2	45.4022	2.52209	0.42375	5.95185	2.65e-09	5.72e-09	UP
TMPRSS3	2547.22	1.55598	0.232997	6.67809	2.42e-11	5.82e-11	UP
UBASH3A	141.266	1.24058	0.162827	7.61896	2.56e-14	7.1e-14	UP
SLC37A1	1698.67	1.13293	0.0877676	12.9083	4.04e-38	2.76e-37	UP
WDR4	895.977	1.53731	0.0817358	18.8083	6.45e-79	1.53e-77	UP
CBS	88.0639	3.2556	0.202295	16.0934	2.84e-58	3.78e-57	UP
HSF2BP	69.698	1.45284	0.115426	12.5868	2.5e-36	1.6e-35	UP
CSTB	14969.8	1.6834	0.111109	15.1508	7.48e-52	8.24e-51	UP
RRP1	3057.9	1.75899	0.0995507	17.6693	7.23e-70	1.35e-68	UP
ICOSLG	118.606	1.17425	0.166934	7.0342	2e-12	5.08e-12	UP
AIRE	3.82784	1.26527	0.242777	5.21167	1.87e-07	3.64e-07	UP
ITGB2	6333.48	1.12346	0.129065	8.70463	3.19e-18	1.05e-17	UP
FAM207A	981.838	1.50233	0.11525	13.0353	7.7e-39	5.42e-38	UP
FTCD	78.1206	3.03635	0.223879	13.5625	6.68e-42	5.27e-41	UP
SPATC1L	492.834	1.22414	0.164701	7.4325	1.07e-13	2.87e-13	UP
C21orf58	586.944	2.14194	0.099517	21.5233	9.41e-103	3.91e-101	UP
SLC2A6	563.511	2.477	0.134137	18.4663	3.86e-76	8.54e-75	UP
LCN1	3.35864	3.89409	0.337993	11.5212	1.03e-30	5.49e-30	UP
SHKBP1	3336.69	1.17966	0.0834611	14.1343	2.33e-45	2.09e-44	UP
ZDHHC12	1724.26	1.23026	0.0887032	13.8694	9.71e-44	8.16e-43	UP
BRSK1	311.635	1.12143	0.13435	8.34705	7e-17	2.17e-16	UP
TMEM190	2.72194	1.80923	0.225901	8.00898	1.16e-15	3.41e-15	UP
TLCD1	558.285	2.57351	0.131316	19.5979	1.61e-85	4.55e-84	UP
CD3G	310.089	1.22563	0.176055	6.96159	3.36e-12	8.43e-12	UP
S100A1	279.346	1.80755	0.211646	8.54046	1.34e-17	4.3e-17	UP
CXCR5	9.4268	2.6894	0.285728	9.41243	4.85e-21	1.79e-20	UP
FLAD1	4193.73	1.74873	0.080124	21.8253	1.33e-105	5.98e-104	UP
FDPS	2433.85	1.01924	0.0682125	14.9421	1.75e-50	1.85e-49	UP
RUSC1	3126.29	1.51012	0.0720596	20.9566	1.64e-97	6.11e-96	UP
FAM189B	3382.43	1.61032	0.0914522	17.6083	2.13e-69	3.92e-68	UP
PAQR6	387.329	2.04499	0.157802	12.9592	2.08e-38	1.44e-37	UP
PMF1	1041.26	1.09997	0.0816314	13.4749	2.2e-41	1.7e-40	UP
CCR5	798.498	1.47608	0.152248	9.69526	3.16e-22	1.23e-21	UP
UBQLN4	4984.78	1.33153	0.0662189	20.108	6.28e-90	1.98e-88	UP
PPP1R35	335.937	1.56535	0.109903	14.243	4.96e-46	4.52e-45	UP
GPATCH4	2782.95	1.00664	0.073133	13.7646	4.16e-43	3.43e-42	UP
FCRL3	163.91	2.13992	0.227386	9.41099	4.91e-21	1.82e-20	UP
FGFR4	676.811	1.24697	0.194671	6.40553	1.5e-10	3.45e-10	UP
NACC1	4226.67	1.41212	0.071885	19.6442	6.48e-86	1.85e-84	UP
CYP11B1	0.425234	1.32926	0.486717	2.73107	0.00631294	0.00892172	UP
HK3	394.137	1.3342	0.169846	7.85536	3.99e-15	1.15e-14	UP
LY6K	266.036	1.90302	0.228481	8.32902	8.15e-17	2.52e-16	UP
LY6E	30429.8	1.95387	0.143226	13.6418	2.26e-42	1.81e-41	UP
TONSL	1581.33	2.69289	0.103873	25.9247	3.51e-148	3.16e-146	UP
PTGER1	10.3145	1.03153	0.20824	4.95358	7.29e-07	1.37e-06	UP
RECQL4	1538.3	3.2959	0.112605	29.2697	2.52e-188	3.86e-186	UP
COL26A1	181.896	3.13586	0.261926	11.9723	4.96e-33	2.86e-32	UP
[truncated: 4,225 more rows]

## Sheet: Sheet2
Gene Expression Discrepancies Between High- and Low-Risk Subgroups
	baseMean	log2FoldChange	lfcSE	stat	pvalue	padj	change
COPZ2	946.682	0.582343	0.192908	3.01876	0.00253814	0.0314301	UP
CROT	938.22	0.522319	0.180955	2.88647	0.00389593	0.0413441	UP
ABCC8	32.295	1.28958	0.369317	3.4918	0.000479771	0.0108403	UP
TRAPPC6A	1558.35	0.516565	0.148026	3.48969	0.000483573	0.0108875	UP
CACNA2D2	166.936	0.778399	0.150061	5.18721	2.13e-07	4.03e-05	UP
BAIAP3	168.619	0.603481	0.187654	3.21592	0.00130026	0.0208897	UP
FMO3	457.482	1.00142	0.290737	3.44444	0.00057225	0.0122204	UP
TFAP2B	2013.98	1.7652	0.436079	4.0479	5.17e-05	0.00226085	UP
CELSR3	808.591	0.63949	0.192489	3.32221	0.000893069	0.0162353	UP
IYD	54.8578	1.9454	0.391759	4.9658	6.84e-07	9.45e-05	UP
MRC2	10158.2	0.545303	0.175355	3.1097	0.00187274	0.0262597	UP
DPF1	71.6683	0.624343	0.192426	3.24458	0.00117624	0.019505	UP
ELOVL5	8786.5	0.62678	0.144832	4.32763	1.51e-05	0.00091882	UP
ACP3	132.875	0.65125	0.232426	2.80197	0.00507919	0.0491426	UP
CNTN1	817.455	1.30682	0.271538	4.81267	1.49e-06	0.000159554	UP
ABCC2	185.199	0.817014	0.259768	3.14517	0.0016599	0.0244058	UP
GAB2	3166.28	0.817012	0.170797	4.78353	1.72e-06	0.000178617	UP
EFCAB1	47.1621	1.15425	0.278958	4.13773	3.51e-05	0.001724	UP
EPHA3	165.639	0.770968	0.221113	3.48676	0.000488906	0.010943	UP
SLC4A8	256.176	0.678889	0.192993	3.51769	0.000435313	0.0103022	UP
LAMC3	354.898	0.888774	0.215571	4.12288	3.74e-05	0.00182235	UP
HHAT	554.84	0.597224	0.128546	4.64599	3.38e-06	0.000298812	UP
CBLN4	23.7976	0.950158	0.277492	3.4241	0.000616845	0.012814	UP
PHF21B	10.8405	1.76293	0.315935	5.58004	2.4e-08	6.74e-06	UP
LZTS1	1012.4	0.507782	0.146166	3.474	0.00051276	0.0112524	UP
GPC1	6278.71	1.04249	0.210114	4.96152	6.99e-07	9.53e-05	UP
DLX3	382.415	0.805784	0.234923	3.43	0.000603588	0.0126627	UP
ATP2C2	644.98	0.674445	0.213905	3.15301	0.00161595	0.0238885	UP
NGFR	863.775	0.714258	0.255293	2.7978	0.00514523	0.0494804	UP
BCAS1	204.524	1.30195	0.302082	4.30994	1.63e-05	0.000965878	UP
NGEF	629.596	0.582271	0.190475	3.05694	0.00223606	0.0290468	UP
FGFR2	4315.07	1.12605	0.249422	4.51465	6.34e-06	0.000481856	UP
KIF26A	338.913	0.839714	0.201598	4.16529	3.11e-05	0.00161141	UP
PDZD4	322.465	0.920848	0.259602	3.54716	0.000389414	0.0094842	UP
ATP2B3	20.196	1.0606	0.315192	3.36493	0.000765635	0.0146299	UP
REEP1	295.801	0.878587	0.229035	3.83605	0.000125031	0.00425776	UP
ST6GALNAC1	60.1002	1.05072	0.297321	3.53394	0.000409414	0.00984393	UP
NTN4	1965.18	0.574488	0.19361	2.96724	0.00300488	0.0349196	UP
WSCD2	59.0244	1.2518	0.301453	4.15256	3.29e-05	0.00166748	UP
CACNG4	1222.8	1.27896	0.302223	4.23186	2.32e-05	0.00128485	UP
GPC4	2704.59	0.864483	0.208705	4.14212	3.44e-05	0.00171337	UP
FGFR1	6960.64	0.744191	0.178794	4.16229	3.15e-05	0.00161941	UP
ADCY2	988.558	0.8159	0.291177	2.80208	0.00507748	0.0491426	UP
ADCYAP1R1	93.914	0.627876	0.212728	2.95155	0.00316187	0.0361901	UP
BPIFB2	55.9891	2.06309	0.531714	3.88007	0.000104425	0.00375807	UP
RUNX1T1	238.194	0.537544	0.182979	2.93773	0.00330626	0.0372859	UP
DUSP13	5.59999	1.06884	0.351313	3.04241	0.0023469	0.0299026	UP
SCGN	18.5196	2.12585	0.416615	5.10267	3.35e-07	5.52e-05	UP
C1QTNF3	529.636	0.963981	0.224127	4.30105	1.7e-05	0.000997458	UP
ITGB5	10558.1	0.6129	0.149614	4.09655	4.19e-05	0.00195527	UP
HAL	24.3749	0.62581	0.217375	2.87894	0.00399014	0.0419768	UP
FAM234B	1161.95	0.726363	0.150593	4.82335	1.41e-06	0.000153259	UP
NKAIN1	361.318	1.21577	0.266621	4.5599	5.12e-06	0.000413707	UP
EFR3B	665.74	1.25939	0.250674	5.02402	5.06e-07	7.6e-05	UP
AQP6	47.7104	1.11866	0.28764	3.88911	0.000100612	0.00366861	UP
FOLH1	755.569	0.713757	0.199175	3.58357	0.000338934	0.008632	UP
PPEF1	170.089	0.813438	0.220117	3.69548	0.000219474	0.00622822	UP
EBF4	613.295	0.76675	0.182469	4.20209	2.64e-05	0.00140841	UP
RPH3A	16.3999	0.870816	0.263969	3.29894	0.000970509	0.0171765	UP
NOS1	18.3255	1.80688	0.30057	6.01153	1.84e-09	9.47e-07	UP
CERS4	2928.78	0.713532	0.182528	3.90916	9.26e-05	0.00345715	UP
DLL3	125.256	1.1406	0.289087	3.94554	7.96e-05	0.0030736	UP
NRCAM	618.879	1.42374	0.253355	5.61953	1.91e-08	5.71e-06	UP
SLC26A3	20.1677	3.48778	0.386442	9.02535	1.79e-19	1.14e-15	UP
PITPNM3	673.33	0.644812	0.175768	3.66854	0.000243942	0.00674199	UP
JPH4	39.1043	0.867158	0.194746	4.45276	8.48e-06	0.000598759	UP
CRAT	4073.24	1.34881	0.23262	5.79836	6.7e-09	2.61e-06	UP
CRTAC1	355.364	2.28986	0.314668	7.27707	3.41e-13	5e-10	UP
OCEL1	728.644	0.578057	0.122683	4.71178	2.46e-06	0.000233792	UP
CATSPERG	160.331	0.585203	0.172875	3.38511	0.000711489	0.0140457	UP
CDHR5	12.5077	0.632397	0.212981	2.96926	0.00298515	0.0348817	UP
CECR2	202.625	0.815297	0.283423	2.8766	0.00401979	0.0421426	UP
SUSD2	2985.16	1.08898	0.226785	4.80181	1.57e-06	0.000167518	UP
SEC14L2	1040.18	0.594806	0.170916	3.4801	0.000501229	0.0111145	UP
MLC1	309.476	1.1709	0.381542	3.06887	0.00214867	0.0284747	UP
TRIM9	167.336	0.666476	0.235665	2.82806	0.00468306	0.0467081	UP
DHRS2	2335.07	3.51868	0.455051	7.7325	1.05e-14	3.35e-11	UP
R3HDML	3.53093	1.88409	0.421189	4.47327	7.7e-06	0.000560695	UP
RIMS4	135.533	1.14211	0.304432	3.75161	0.000175702	0.00546595	UP
SALL4	245.778	0.71067	0.184475	3.85238	0.000116973	0.00404841	UP
NTSR1	56.7015	1.73304	0.291195	5.95148	2.66e-09	1.27e-06	UP
BIRC7	26.6466	0.78282	0.270538	2.89357	0.0038089	0.0407096	UP
TRIB3	2401.89	0.624446	0.1535	4.06806	4.74e-05	0.00214738	UP
ANGPT4	12.977	0.664156	0.209486	3.17041	0.00152222	0.0230569	UP
SNPH	393.047	0.772343	0.207811	3.71656	0.000201953	0.00591291	UP
HAO1	28.4937	1.52353	0.405388	3.7582	0.000171139	0.00533905	UP
PXMP4	1761.55	0.92009	0.193691	4.75029	2.03e-06	0.000200705	UP
APMAP	10266.1	0.545534	0.108287	5.03787	4.71e-07	7.3e-05	UP
SYP	128.313	0.726377	0.179517	4.04629	5.2e-05	0.00226555	UP
TAF7L	48.7166	1.08935	0.216406	5.03385	4.81e-07	7.39e-05	UP
SMPD3	189.678	0.660996	0.185706	3.55938	0.000371737	0.00921849	UP
ZP2	13.9051	3.04054	0.594862	5.11134	3.2e-07	5.4e-05	UP
CRYM	106.888	1.58471	0.320837	4.93931	7.84e-07	0.000102404	UP
SLC6A2	187.214	0.921118	0.327158	2.81551	0.00486992	0.0478955	UP
FAH	2416.33	0.65415	0.171323	3.81823	0.000134412	0.0045013	UP
CA2	1672.49	0.700621	0.202671	3.45694	0.000546342	0.011826	UP
CPQ	3534.21	0.50657	0.149178	3.39574	0.000684423	0.0136813	UP
FGL1	16.6399	1.08092	0.376172	2.87347	0.00405996	0.0424238	UP
TUBB4A	136.967	1.33575	0.309953	4.30954	1.64e-05	0.000965878	UP
SLC17A7	41.8194	0.570626	0.185611	3.07432	0.00210985	0.0281613	UP
KLC3	376.024	0.566847	0.200944	2.82092	0.00478866	0.0473423	UP
DKKL1	58.7182	0.504444	0.173714	2.90387	0.00368583	0.039969	UP
PRX	360.265	0.906006	0.15659	5.78585	7.21e-09	2.64e-06	UP
ZFR2	47.1469	2.04115	0.35256	5.78952	7.06e-09	2.64e-06	UP
APLP1	914.726	0.644798	0.227883	2.82951	0.00466197	0.0466063	UP
PTPRS	3501.58	0.587579	0.160755	3.65513	0.00025705	0.00701279	UP
GRIN2D	429.92	0.950471	0.198107	4.79776	1.6e-06	0.000169045	UP
CLEC11A	995.202	0.928252	0.209741	4.42571	9.61e-06	0.000650044	UP
RAB3D	2215.15	0.686029	0.152325	4.50371	6.68e-06	0.000497251	UP
PLPPR2	1764.18	0.651899	0.126614	5.1487	2.62e-07	4.63e-05	UP
UPK1A	42.6951	1.21989	0.322578	3.78168	0.000155772	0.00500208	UP
ETV2	68.5962	0.580887	0.16712	3.47587	0.000509202	0.011213	UP
MAG	4.56421	1.09304	0.322822	3.38589	0.000709468	0.0140203	UP
TMEM59L	83.4368	0.773625	0.234907	3.29332	0.000990113	0.017436	UP
GRIK5	58.7464	0.867765	0.179202	4.84239	1.28e-06	0.000143907	UP
PTN	1388.31	0.913583	0.271891	3.36011	0.000779117	0.0147839	UP
CRHR2	12.7698	0.710194	0.19979	3.55471	0.000378396	0.00929899	UP
NPTX2	315.445	0.799682	0.275329	2.90446	0.0036789	0.0399525	UP
PTPRZ1	1142.6	1.17282	0.380318	3.08379	0.00204382	0.0276197	UP
AGR2	1889.27	1.24328	0.36217	3.43286	0.000597241	0.0125711	UP
APBA1	798.94	0.566853	0.202217	2.80319	0.00505996	0.0490775	UP
UNC5B	3857.15	0.532075	0.151741	3.50647	0.000454093	0.0105604	UP
CDH23	376.502	0.619199	0.196366	3.15329	0.00161444	0.0238846	UP
RNF43	414.016	0.509714	0.181418	2.80961	0.00496022	0.0485084	UP
SEPTIN4	1180.22	0.941086	0.191855	4.90519	9.33e-07	0.000114914	UP
CHRNE	68.7617	0.805874	0.168831	4.77327	1.81e-06	0.000185218	UP
SLC6A4	43.5943	1.14605	0.24803	4.62062	3.83e-06	0.000330147	UP
DLX4	157.398	0.612794	0.194243	3.15478	0.00160618	0.0238322	UP
COL1A1	325105	0.67856	0.208265	3.25816	0.00112138	0.0190255	UP
RND2	306.794	0.709983	0.247322	2.87068	0.0040959	0.0426824	UP
ABCC3	1147	0.557671	0.198606	2.80793	0.00498611	0.0486221	UP
MPP2	252.421	0.575443	0.185367	3.10434	0.00190702	0.0265127	UP
CACNG1	14.3306	2.05317	0.338739	6.06122	1.35e-09	7.36e-07	UP
HLF	373.168	0.618201	0.20199	3.06055	0.00220929	0.0289362	UP
EFNB3	414.161	0.716919	0.211711	3.38631	0.000708385	0.0140134	UP
SLC9A3R1	8130.17	0.557167	0.146451	3.80445	0.000142122	0.00472172	UP
UGT2B10	3.28334	3.18908	0.906054	3.51975	0.000431957	0.0102455	UP
CPE	3604.27	0.630349	0.183093	3.44277	0.000575785	0.0122684	UP
NKX3-2	109.828	0.925795	0.262536	3.52636	0.000421312	0.0100556	UP
SC5D	3021.53	0.591362	0.168377	3.51212	0.000444546	0.0104274	UP
B3GAT1	419.517	1.2363	0.304627	4.0584	4.94e-05	0.00220664	UP
NRXN2	217.352	0.68396	0.195686	3.49519	0.000473727	0.0107547	UP
ASIC1	501.515	0.610049	0.180284	3.38383	0.000714816	0.0140822	UP
LIN7A	211.024	1.03454	0.231565	4.46761	7.91e-06	0.000567061	UP
ACSS3	905.33	0.698468	0.2266	3.08239	0.00205348	0.0276553	UP
PRMT8	5.19505	1.33471	0.361079	3.69645	0.000218633	0.00621361	UP
CUX2	84.8078	1.8965	0.331404	5.72263	1.05e-08	3.51e-06	UP
RFX4	8.59327	1.0101	0.336787	2.99922	0.00270674	0.0327731	UP
ARFGEF3	4092.28	0.711567	0.203365	3.49896	0.000467074	0.0107056	UP
SMOC2	2989.65	0.830587	0.196906	4.21819	2.46e-05	0.00133802	UP
PRPH2	65.5429	0.728098	0.229465	3.17303	0.00150857	0.0229413	UP
HAND1	2.28211	1.59622	0.467844	3.41185	0.000645225	0.0132734	UP
PCDHB5	231.588	1.13859	0.305813	3.72316	0.000196744	0.00586123	UP
HGD	216.377	1.37708	0.345664	3.98386	6.78e-05	0.00273372	UP
LRRC31	21.2394	2.35511	0.402158	5.85617	4.74e-09	2.05e-06	UP
PODXL2	4012.99	0.519255	0.154194	3.36756	0.000758377	0.0145203	UP
CSPG5	234.977	1.17655	0.206791	5.68954	1.27e-08	4.12e-06	UP
ABHD14A-ACY1	2.86289	0.793967	0.248594	3.19384	0.00140396	0.0219454	UP
SLC30A3	50.5346	0.827013	0.24014	3.44388	0.00057343	0.0122319	UP
REEP6	1397.47	1.03684	0.316899	3.27182	0.00106856	0.0183747	UP
PCSK4	94.0362	0.602642	0.204657	2.94464	0.00323327	0.0367233	UP
TLX2	11.1188	0.928991	0.28755	3.23072	0.00123481	0.020092	UP
OTX1	708.575	0.58238	0.204202	2.85198	0.00434484	0.0443886	UP
MLPH	2227.43	1.16804	0.268518	4.34996	1.36e-05	0.000848586	UP
SDC1	33323.9	0.531397	0.165608	3.20877	0.00133304	0.0211706	UP
GRIN3B	14.3531	0.601759	0.198428	3.03264	0.00242428	0.0305551	UP
CHD5	48.0816	0.775103	0.254279	3.04823	0.00230191	0.0295606	UP
DLGAP3	100.838	0.688679	0.213873	3.22003	0.00128177	0.0206797	UP
OLFML3	3826.1	0.717515	0.20776	3.45357	0.000553211	0.0119206	UP
HPCAL4	29.1209	0.712719	0.251952	2.82879	0.00467246	0.0466268	UP
BMP8B	596.947	0.787349	0.19595	4.01811	5.87e-05	0.00246966	UP
IGSF21	293.323	1.19235	0.242457	4.91778	8.75e-07	0.000110544	UP
SLC5A9	47.3106	0.838738	0.215941	3.88411	0.000102707	0.00372361	UP
ZNF541	101.614	1.05405	0.201583	5.22887	1.71e-07	3.42e-05	UP
SLC8A2	43.6008	0.917698	0.273472	3.35573	0.000791545	0.0149601	UP
OLFM3	10.8875	1.53505	0.438398	3.5015	0.00046264	0.0106746	UP
VSX2	14.673	1.43023	0.413796	3.45638	0.000547483	0.0118373	UP
PGF	929.268	0.637412	0.188777	3.37654	0.000734035	0.0142651	UP
TGFB3	2158.67	0.539348	0.177692	3.03531	0.00240291	0.0303869	UP
ESRRB	22.0318	0.850098	0.240853	3.52953	0.000416301	0.00996093	UP
PPP1R3C	388.22	1.10483	0.242822	4.54994	5.37e-06	0.000429957	UP
CFAP58	56.6064	0.633033	0.208248	3.03981	0.00236728	0.030096	UP
HOXB8	68.6353	1.28021	0.262546	4.87614	1.08e-06	0.000124695	UP
MSX2	385.43	0.960014	0.305737	3.14	0.00168945	0.0247259	UP
GRIA2	83.0252	1.84466	0.356121	5.17987	2.22e-07	4.15e-05	UP
TGFBI	18195.5	0.593262	0.198765	2.98474	0.00283817	0.0337023	UP
SIL1	2521.4	0.523149	0.149719	3.4942	0.000475484	0.010769	UP
SOCS2	527.154	0.567369	0.168242	3.37235	0.00074531	0.0143711	UP
DUSP4	3126.6	0.801545	0.211985	3.78114	0.000156113	0.00500349	UP
CHRNA2	4.45886	1.62276	0.451965	3.59045	0.000330108	0.00847261	UP
TEX14	64.8829	1.08974	0.217601	5.00798	5.5e-07	8.05e-05	UP
ABCC11	1319.76	3.08887	0.424294	7.28003	3.34e-13	5e-10	UP
IAPP	3.37511	3.72735	0.816151	4.56699	4.95e-06	0.000404951	UP
POPDC2	176.22	0.510932	0.152607	3.34802	0.000813913	0.0152469	UP
MAPK8IP1	494.83	0.718373	0.153349	4.68458	2.81e-06	0.000258448	UP
GJA3	27.238	0.725143	0.256638	2.82554	0.00472003	0.0469786	UP
ADGRB2	607.597	0.831212	0.204739	4.05986	4.91e-05	0.00219858	UP
AKR1D1	14.9842	1.608	0.358614	4.48393	7.33e-06	0.000537497	UP
HOXC13	564.261	0.562774	0.170599	3.29881	0.000970964	0.0171765	UP
HOXC11	505.299	0.810046	0.231722	3.49577	0.000472693	0.0107441	UP
HOXC12	503.414	1.17341	0.377286	3.11015	0.00186995	0.0262591	UP
ESX1	18.0128	2.4357	0.510207	4.77394	1.81e-06	0.000185218	UP
CHST8	147.602	1.27981	0.345032	3.70926	0.000207867	0.005997	UP
PACSIN1	255.902	0.585386	0.189125	3.09524	0.00196655	0.0269606	UP
SPDEF	2864.71	1.31111	0.340394	3.85174	0.000117284	0.00405181	UP
GNMT	55.3183	1.47185	0.227094	6.48124	9.1e-11	7.89e-08	UP
KCNK17	94.3862	1.0326	0.265148	3.89442	9.84e-05	0.00360992	UP
BMP4	307.758	0.993755	0.228889	4.34165	1.41e-05	0.000878438	UP
TEKT3	48.751	0.953259	0.232826	4.0943	4.23e-05	0.00196953	UP
FNDC11	31.2739	0.666897	0.218763	3.04849	0.00229998	0.0295556	UP
RTN2	450.705	0.626435	0.165536	3.78427	0.000154158	0.00496941	UP
TMX4	6129.24	0.62826	0.157987	3.97666	6.99e-05	0.00279412	UP
BFSP1	287.306	0.550647	0.157236	3.50204	0.000461719	0.0106727	UP
OTOR	3.36365	1.94506	0.571858	3.4013	0.00067065	0.0134908	UP
TMEM74B	32.197	0.642805	0.178809	3.59493	0.000324479	0.00838458	UP
ATP13A4	685.935	1.07905	0.315249	3.42284	0.000619696	0.012824	UP
TSPAN8	338.352	1.21269	0.388532	3.12122	0.00180103	0.0258238	UP
PLA2G5	84.7385	1.18181	0.225315	5.24513	1.56e-07	3.24e-05	UP
IL17B	34.1833	0.945573	0.273078	3.46264	0.000534895	0.0116178	UP
EMC6	28.129	0.551713	0.141002	3.91279	9.12e-05	0.00343163	UP
STEAP4	1303.01	0.723433	0.253638	2.85222	0.00434149	0.0443886	UP
SRD5A3	2381.78	0.512645	0.156839	3.2686	0.00108083	0.0185354	UP
MCHR1	47.9841	0.610746	0.217569	2.80714	0.00499838	0.0486817	UP
GALR3	1.95499	0.899587	0.292979	3.07049	0.00213709	0.0283607	UP
RIBC2	246.502	0.516643	0.147254	3.50851	0.000450622	0.0105053	UP
FLNC	807.352	0.759353	0.217187	3.49631	0.000471739	0.0107441	UP
LRRC17	373.58	1.34737	0.246208	5.47248	4.44e-08	1.14e-05	UP
LOXL1	2332.58	0.506944	0.160218	3.16409	0.00155567	0.0233964	UP
KCNC1	19.677	1.06486	0.238581	4.46331	8.07e-06	0.000576417	UP
ATP1B2	137.838	0.650868	0.217122	2.9977	0.00272023	0.0328321	UP
FOXA1	2131.74	1.19052	0.339252	3.50926	0.000449354	0.0104886	UP
EGLN3	3484.38	0.922822	0.247175	3.73347	0.000188859	0.00571673	UP
CDH15	35.2921	0.733471	0.225875	3.24724	0.00116531	0.0194093	UP
SHC2	732.716	0.684559	0.218088	3.13892	0.00169573	0.0247988	UP
GDPD2	41.602	1.06625	0.299916	3.55516	0.000377754	0.00929517	UP
TNNT3	50.7573	0.946787	0.280149	3.37958	0.000725964	0.0141991	UP
FIBCD1	174.203	1.67371	0.340672	4.91297	8.97e-07	0.000112546	UP
NPAS1	38.642	0.671812	0.166943	4.02419	5.72e-05	0.00242568	UP
LRP3	2547.02	0.614922	0.123976	4.96001	7.05e-07	9.53e-05	UP
HIGD1B	44.7134	0.511482	0.164204	3.11491	0.00184001	0.0260954	UP
LRRC4B	32.1586	0.875775	0.214796	4.07724	4.56e-05	0.00208417	UP
KRT33B	5.02364	1.66559	0.582614	2.85882	0.00425222	0.0437862	UP
MATN3	576.149	1.42027	0.237883	5.97045	2.37e-09	1.16e-06	UP
ATP1A4	22.4301	0.860934	0.259717	3.3149	0.000916767	0.0165556	UP
NES	11374.4	0.790635	0.226116	3.49658	0.000471256	0.0107441	UP
ALDH3B2	4638.01	1.00413	0.302635	3.31796	0.000906764	0.0164217	UP
ATP8A2	186.993	1.14681	0.23798	4.81895	1.44e-06	0.000155488	UP
GSTM3	1499.72	1.088	0.193767	5.61497	1.97e-08	5.77e-06	UP
HMGCS2	134.382	2.66376	0.469494	5.67369	1.4e-08	4.44e-06	UP
MYCN	261.196	0.918298	0.244816	3.75098	0.000176147	0.00546847	UP
GRP	120.03	0.900159	0.295422	3.04703	0.00231117	0.0296595	UP
LRP4	404.188	0.662547	0.20778	3.18869	0.00142917	0.022176	UP
FAM189A2	727.987	0.66432	0.215142	3.08782	0.0020163	0.0273476	UP
TBX3	2085.71	0.509648	0.174158	2.92634	0.00342971	0.0380526	UP
ADGRB3	14.6106	0.930367	0.260182	3.57583	0.000349118	0.00879319	UP
EPHA7	489.383	1.5458	0.36588	4.22487	2.39e-05	0.00131092	UP
PRPH	21.259	1.20359	0.276014	4.3606	1.3e-05	0.000824516	UP
FAIM2	244.327	1.62486	0.259296	6.26644	3.69e-10	2.61e-07	UP
OS9	11813.1	0.507472	0.0907086	5.59452	2.21e-08	6.3e-06	UP
FHOD1	1780.64	0.500547	0.140509	3.5624	0.000367482	0.00913947	UP
SLC9A5	125.651	0.605014	0.162579	3.72136	0.000198156	0.00586123	UP
EDAR	99.8574	1.12895	0.341405	3.30679	0.000943733	0.0168669	UP
CIB2	542.577	0.611078	0.15547	3.93053	8.48e-05	0.00322629	UP
CHAD	62.057	0.995512	0.248616	4.00421	6.22e-05	0.00257399	UP
GALNT5	579.799	0.796741	0.228718	3.48351	0.000494884	0.0110263	UP
SCN7A	32.365	1.02703	0.327779	3.13329	0.00172859	0.0251443	UP
STXBP1	1080.31	0.64581	0.129352	4.99266	5.96e-07	8.44e-05	UP
GARNL3	407.171	0.558222	0.138599	4.0276	5.63e-05	0.00240393	UP
IGFBPL1	363.539	0.956487	0.259214	3.68994	0.000224304	0.00630497	UP
SLC22A23	964.23	0.702537	0.149429	4.70147	2.58e-06	0.000242644	UP
TUBB2B	1028.52	1.02235	0.313422	3.26191	0.00110663	0.0188424	UP
IER3	1514.16	0.539177	0.180225	2.99169	0.00277435	0.0332538	UP
TTPA	77.871	0.906237	0.288468	3.14155	0.00168057	0.0246459	UP
ITGA11	3581.82	0.707467	0.203971	3.46847	0.000523439	0.011421	UP
SMAD6	612.855	0.562303	0.166846	3.37019	0.000751158	0.0144373	UP
CLCA2	2576.15	1.611	0.468068	3.44181	0.000577832	0.0122897	UP
TRIM54	15.9133	1.29109	0.318558	4.05293	5.06e-05	0.00223041	UP
FBN2	1539.26	1.20196	0.281313	4.27268	1.93e-05	0.00110273	UP
SHISAL1	559.633	1.48822	0.288492	5.15861	2.49e-07	4.56e-05	UP
PIANP	54.549	0.732541	0.241157	3.03761	0.00238465	0.0301961	UP
AMDHD1	41.2388	1.05047	0.232305	4.52196	6.13e-06	0.000471144	UP
FAM222A	592.305	0.561853	0.189031	2.97228	0.00295595	0.034658	UP
GALNT6	3808.46	0.681497	0.195711	3.48216	0.000497389	0.0110421	UP
SRRM4	3.73758	1.67939	0.423749	3.96316	7.4e-05	0.00291428	UP
KCNH5	15.2333	1.28328	0.440678	2.91205	0.00359065	0.0392624	UP
NTRK3	861.083	1.20337	0.318739	3.7754	0.000159751	0.00509691	UP
ST8SIA2	122.483	1.29998	0.277803	4.67951	2.88e-06	0.000262378	UP
ABCC12	53.9076	4.95704	0.572181	8.66341	4.58e-18	2.18e-14	UP
UNC45B	9.26238	0.685031	0.211966	3.23179	0.00123017	0.0200507	UP
RHBDL3	57.7218	0.768833	0.243283	3.16025	0.00157636	0.0235714	UP
ASXL3	52.811	0.870562	0.308301	2.82374	0.00474666	0.0471698	UP
SLC14A1	122.588	1.74193	0.237256	7.34197	2.1e-13	3.65e-10	UP
CCDC40	290.653	0.500014	0.148923	3.35753	0.000786415	0.0148927	UP
RNF157	143.823	0.939792	0.213554	4.40073	1.08e-05	0.000702202	UP
PNMT	36.1721	1.16075	0.290404	3.997	6.41e-05	0.00262335	UP
TPGS1	109.354	0.894612	0.211273	4.23439	2.29e-05	0.00127414	UP
HUNK	442.001	1.00539	0.235	4.27825	1.88e-05	0.00107874	UP
CACNG8	18.3389	0.547626	0.189619	2.88803	0.00387665	0.0411624	UP
KLK3	5.13627	1.32625	0.458635	2.89174	0.00383119	0.0408617	UP
CFAP74	34.6871	0.770554	0.258982	2.97532	0.00292685	0.0344538	UP
PADI3	121.661	1.38745	0.432209	3.21014	0.00132668	0.0211008	UP
CYP4B1	163.294	1.08075	0.321298	3.36369	0.000769073	0.0146809	UP
PROK1	2.75077	1.05734	0.315022	3.35641	0.000789605	0.0149383	UP
ITGA10	664.938	0.934096	0.261192	3.57628	0.000348514	0.00879123	UP
RGS5	5047.92	0.911341	0.203882	4.46996	7.82e-06	0.000567061	UP
CASQ1	26.9003	0.752761	0.200816	3.74852	0.000177883	0.00548903	UP
SEMA6C	971.534	0.60955	0.167049	3.64892	0.000263341	0.00715373	UP
SLC27A3	1317.29	0.537702	0.119335	4.50582	6.61e-06	0.000494447	UP
FLG	25.4383	1.06779	0.278234	3.83774	0.000124169	0.00423598	UP
ACTA1	703.227	1.52708	0.368287	4.14643	3.38e-05	0.00169473	UP
LEFTY2	250.082	1.86704	0.406379	4.59432	4.34e-06	0.00036313	UP
ETNK2	904.752	1.11362	0.200161	5.56364	2.64e-08	7.3e-06	UP
DQX1	50.3896	0.699105	0.248455	2.81381	0.00489585	0.0480514	UP
UNC80	81.4926	2.09401	0.30841	6.78968	1.12e-11	1.34e-08	UP
ABCA12	756.323	1.8178	0.336238	5.40629	6.43e-08	1.55e-05	UP
ESPNL	65.8546	0.830421	0.262601	3.16229	0.00156533	0.0234556	UP
CPNE9	14.3981	0.675468	0.198271	3.4068	0.000657301	0.0133253	UP
MARCHF4	18.0793	0.883629	0.209945	4.20886	2.57e-05	0.00137874	UP
ROPN1L	11.9315	0.596476	0.19387	3.07668	0.00209317	0.0281103	UP
IQGAP2	1839.06	0.921619	0.205875	4.4766	7.58e-06	0.000554127	UP
LIX1	29.2635	1.49185	0.34439	4.33188	1.48e-05	0.000909467	UP
N4BP3	1181.21	0.527314	0.161561	3.26386	0.00109906	0.0187767	UP
TCTE1	12.4374	1.48712	0.246696	6.02813	1.66e-09	8.79e-07	UP
PRSS35	21.8967	1.49335	0.258237	5.78287	7.34e-09	2.64e-06	UP
GABRR1	7.26217	0.941598	0.324597	2.90083	0.00372179	0.0401213	UP
CLVS2	6.51781	1.36644	0.423385	3.22743	0.00124909	0.0202551	UP
DENND2A	431.417	0.972898	0.194883	4.99223	5.97e-07	8.44e-05	UP
AWAT2	36.1483	1.13957	0.386168	2.95098	0.00316768	0.036194	UP
GPC3	620.423	0.706817	0.235968	2.9954	0.00274088	0.0329956	UP
CRH	0.737678	2.10601	0.680721	3.09379	0.00197616	0.0270147	UP
CACNA1B	174.463	0.936083	0.329874	2.8377	0.00454405	0.0458492	UP
ANKRD30A	43.4218	2.12781	0.451084	4.71711	2.39e-06	0.000230402	UP
CYP17A1	1.63734	1.34803	0.358028	3.76515	0.000166451	0.00522074	UP
SLC43A1	803.998	0.579497	0.186831	3.10172	0.00192398	0.0266065	UP
KLHL35	356.651	0.687107	0.169444	4.05506	5.01e-05	0.00221768	UP
DRD2	123.263	1.13988	0.30816	3.69897	0.000216477	0.00617073	UP
C11orf52	3.01345	0.975626	0.279494	3.49069	0.000481774	0.0108598	UP
GLB1L2	1604.11	0.57322	0.197392	2.90397	0.00368463	0.039969	UP
P4HA3	467.552	0.572436	0.195239	2.93198	0.00336804	0.0377371	UP
GRIK4	53.5801	1.08273	0.230992	4.6873	2.77e-06	0.000256267	UP
TMC2	14.6808	0.856044	0.225557	3.79525	0.000147497	0.00479993	UP
ZP1	36.5222	1.12138	0.311639	3.59833	0.000320267	0.00830258	UP
FEZ1	312.981	0.510473	0.176541	2.89153	0.00383371	0.0408658	UP
CNBD2	17.0221	0.516272	0.176555	2.92414	0.00345412	0.0382299	UP
TLCD3B	21.8104	0.710393	0.184327	3.85398	0.000116215	0.00404421	UP
FSIP1	34.6145	1.15593	0.199564	5.79231	6.94e-09	2.64e-06	UP
DLG2	139.95	0.880053	0.216511	4.06469	4.81e-05	0.00216827	UP
TMEM86A	1043.97	0.902212	0.198402	4.54739	5.43e-06	0.000433395	UP
AKAP6	239.756	0.666799	0.164944	4.04259	5.29e-05	0.00228599	UP
NDUFC2	1063.56	0.631334	0.12374	5.10212	3.36e-07	5.52e-05	UP
CCDC3	1251.15	0.506423	0.16468	3.07519	0.00210365	0.028152	UP
AKR1C2	1479.29	1.09828	0.326792	3.36081	0.000777137	0.0147757	UP
TMEM45B	470.875	1.9371	0.310542	6.23781	4.44e-10	2.92e-07	UP
ZNF837	141.794	0.668395	0.146584	4.55982	5.12e-06	0.000413707	UP
TRIM36	337.449	0.67381	0.200408	3.36219	0.000773279	0.0147317	UP
STK32B	149.147	1.03035	0.21752	4.73682	2.17e-06	0.000211229	UP
KCTD15	2731.69	0.639349	0.144385	4.42808	9.51e-06	0.000645231	UP
LGI4	181.722	0.649399	0.170837	3.80128	0.000143949	0.00474933	UP
AK5	400.841	0.835255	0.26317	3.17382	0.00150446	0.0229106	UP
JPH3	95.5776	1.03461	0.304613	3.39648	0.000682587	0.0136813	UP
PGM5	243.681	0.755191	0.227016	3.3266	0.00087913	0.0160403	UP
SH3RF1	2628.41	0.542045	0.126239	4.29379	1.76e-05	0.00102433	UP
FGD5	1451.87	0.574885	0.176037	3.26571	0.00109191	0.0187086	UP
DBI	16100.5	0.559739	0.166577	3.36025	0.000778723	0.0147839	UP
MAGEC1	11.1728	1.9476	0.616925	3.15694	0.00159432	0.0237412	UP
OTOA	22.7216	0.611368	0.180983	3.37804	0.000730057	0.0142208	UP
ADCY8	9.04401	1.37173	0.455978	3.00831	0.00262703	0.0321137	UP
MMP16	919.219	1.20685	0.260472	4.63333	3.6e-06	0.000313326	UP
KCNMA1	1642.48	1.2952	0.256974	5.04018	4.65e-07	7.27e-05	UP
CLDN8	1213.58	1.33814	0.312681	4.27956	1.87e-05	0.00107565	UP
TDRD9	129.452	2.07506	0.312453	6.64121	3.11e-11	2.97e-08	UP
ZNF689	833.611	0.531833	0.133682	3.97836	6.94e-05	0.0027801	UP
MPV17L	1009.59	1.42715	0.274286	5.20314	1.96e-07	3.81e-05	UP
CLEC18A	12.4896	0.839205	0.286695	2.92717	0.00342066	0.038014	UP
CLEC18C	2.30781	1.40935	0.446258	3.15815	0.00158776	0.0236922	UP
CACNA1D	388.504	0.72671	0.209496	3.46886	0.000522676	0.0114175	UP
CREB3L1	2039.56	0.616675	0.198493	3.10678	0.00189136	0.0264042	UP
SNX22	948.413	0.778173	0.257094	3.0268	0.00247153	0.0309672	UP
ACAN	1055.39	1.22022	0.277995	4.38935	1.14e-05	0.000734942	UP
DPYSL5	332.729	1.89974	0.419244	4.53135	5.86e-06	0.000459255	UP
RADIL	298.327	0.787601	0.233271	3.37634	0.000734576	0.0142651	UP
HPD	40.7235	2.03999	0.272671	7.48152	7.35e-14	1.56e-10	UP
SLC45A3	913.962	0.700892	0.156263	4.48534	7.28e-06	0.000536009	UP
PLA2G4D	32.3901	0.928553	0.303536	3.05912	0.00221986	0.0289554	UP
ALDH4A1	1969.05	1.12951	0.169332	6.6704	2.55e-11	2.56e-08	UP
TCHH	45.6509	0.587207	0.204993	2.86452	0.00417643	0.0433086	UP
LRRC36	33.2084	0.834845	0.206866	4.03569	5.44e-05	0.00233835	UP
TPPP3	627.175	0.694925	0.207535	3.34848	0.000812574	0.0152368	UP
PIP	2880.51	2.63602	0.4964	5.31028	1.09e-07	2.45e-05	UP
CILP2	853.916	1.22805	0.211175	5.81534	6.05e-09	2.56e-06	UP
TFF3	343.091	1.485	0.360208	4.12261	3.75e-05	0.00182235	UP
TFF1	30.3994	1.44927	0.404936	3.57901	0.000344893	0.00873454	UP
CACFD1	1811.16	0.542707	0.112526	4.82296	1.41e-06	0.000153259	UP
FCN2	21.2172	1.96514	0.44648	4.4014	1.08e-05	0.000702202	UP
CHRNB2	70.2635	1.22042	0.256383	4.76016	1.93e-06	0.000193134	UP
MYL3	39.5983	0.657275	0.185315	3.5468	0.000389944	0.00948499	UP
AZGP1	47904.1	0.88008	0.307848	2.85881	0.00425234	0.0437862	UP
FGFR4	844.5	0.823707	0.21304	3.86645	0.00011043	0.00389262	UP
PTGER1	12.4692	0.791555	0.244486	3.23763	0.00120528	0.0197352	UP
COL26A1	237.891	1.47162	0.319876	4.6006	4.21e-06	0.000355481	UP
CELF5	82.2863	1.05183	0.279287	3.76611	0.000165811	0.00520926	UP
FBXO27	851.875	0.592697	0.198267	2.98939	0.00279538	0.03338	UP
PLXDC1	1227.74	0.731809	0.17853	4.09908	4.15e-05	0.00194353	UP
GRIN2C	100.245	0.818665	0.222897	3.67284	0.000239865	0.00665827	UP
FDXR	866.227	0.638103	0.16127	3.95674	7.6e-05	0.00298138	UP
CYGB	648.959	0.682074	0.179353	3.80298	0.000142966	0.00473824	UP
DCD	84.8194	1.79827	0.584823	3.0749	0.00210573	0.02816	UP
SHANK1	68.0396	1.24484	0.21994	5.65991	1.51e-08	4.73e-06	UP
FAM171A2	425.53	0.560458	0.183183	3.05956	0.00221666	0.0289532	UP
NTN3	11.2666	0.845708	0.219466	3.85349	0.000116448	0.00404492	UP
AKR7A3	137.742	0.886836	0.267794	3.31163	0.000927536	0.0166555	UP
MXRA8	8175.94	0.830229	0.224231	3.70256	0.000213436	0.00610228	UP
BRINP3	334.783	1.44058	0.506271	2.84547	0.00443465	0.0450553	UP
KCNJ9	12.3572	0.869831	0.242703	3.58393	0.000338459	0.008632	UP
KCNJ3	13.2592	1.05331	0.348677	3.02089	0.00252032	0.0313278	UP
FRZB	1195.66	0.95457	0.258204	3.69696	0.000218194	0.00621039	UP
C1QTNF7	53.1889	1.16776	0.26364	4.42937	9.45e-06	0.000643821	UP
TDRD10	49.053	1.00118	0.212517	4.71107	2.46e-06	0.000233792	UP
NEK10	70.5252	1.01037	0.217723	4.64063	3.47e-06	0.000303852	UP
CRYBA2	13.7183	1.39271	0.370295	3.76107	0.000169189	0.00528925	UP
NKX6-1	99.9844	0.724823	0.247028	2.93417	0.00334442	0.0375608	UP
DNAJC5G	2.3068	0.873066	0.304081	2.87116	0.00408968	0.0426642	UP
HEYL	1043.25	0.663042	0.173663	3.81799	0.000134543	0.0045013	UP
BSN	102.526	0.73503	0.170036	4.32279	1.54e-05	0.000926847	UP
GRM2	65.7101	0.571303	0.185815	3.07458	0.00210801	0.0281613	UP
RANBP3L	164.158	1.39861	0.265102	5.27576	1.32e-07	2.77e-05	UP
CMBL	1480.87	0.975081	0.223659	4.35967	1.3e-05	0.000825254	UP
COL1A2	235792	0.716236	0.204957	3.49457	0.000474825	0.0107668	UP
SBSPON	869.608	0.814067	0.265966	3.0608	0.00220749	0.0289325	UP
LETM2	88.4288	0.544657	0.160515	3.39318	0.000690862	0.0137753	UP
ZMAT4	32.6127	1.03425	0.309169	3.34525	0.00082207	0.0153544	UP
TRPV6	1975.51	0.693452	0.244308	2.83844	0.00453353	0.0457916	UP
FAT3	69.3573	0.729099	0.252835	2.88369	0.0039304	0.0415481	UP
TMEM63C	655.249	1.08744	0.266519	4.08018	4.5e-05	0.00206784	UP
FRMD7	10.9541	1.64282	0.324453	5.06334	4.12e-07	6.66e-05	UP
AK8	88.0849	0.557139	0.14856	3.75027	0.000176643	0.00546847	UP
GFI1B	8.72214	1.068	0.251022	4.25461	2.09e-05	0.00117801	UP
DIPK1B	254.061	0.512381	0.150349	3.40794	0.000654552	0.0133042	UP
SALL2	510.774	0.518559	0.177817	2.91626	0.00354259	0.0389154	UP
SERPINA12	20.9581	1.15607	0.339219	3.40802	0.000654359	0.0133042	UP
JAM3	411.157	0.541902	0.185093	2.92773	0.00341448	0.0379674	UP
PPP1R14D	10.6643	0.708816	0.232768	3.04516	0.00232553	0.0298037	UP
LRTM2	23.6747	1.06734	0.366121	2.91526	0.00355392	0.0390174	UP
GABRB3	365.898	1.08502	0.365106	2.97181	0.00296052	0.0346789	UP
SYNPO2L	13.2045	0.592716	0.212189	2.79334	0.00521674	0.0499916	UP
CYB5A	3395.62	0.554266	0.179714	3.08416	0.0020413	0.0276146	UP
CLEC3A	54.8274	2.84686	0.521098	5.46319	4.68e-08	1.17e-05	UP
BEAN1	108.289	0.652944	0.200751	3.2525	0.00114394	0.0192371	UP
BMERB1	428.587	0.723108	0.169797	4.25866	2.06e-05	0.00116373	UP
LDHD	239.796	1.11007	0.252465	4.39695	1.1e-05	0.000712088	UP
MS4A8	2.30574	1.89666	0.518696	3.65658	0.000255602	0.00700333	UP
NAT16	6.8762	1.02855	0.289775	3.54947	0.000386001	0.00942515	UP
CERCAM	4729.07	0.519076	0.152292	3.40842	0.000653406	0.0133042	UP
ENDOG	81.0907	0.665632	0.166136	4.00654	6.16e-05	0.00255758	UP
UGT1A6	4.03198	2.03475	0.664081	3.06401	0.00218395	0.0287103	UP
IGF2	87.1735	1.65356	0.287798	5.74557	9.16e-09	3.18e-06	UP
RBFOX3	13.8372	0.988114	0.255736	3.8638	0.000111636	0.00392787	UP
ART5	37.305	0.751027	0.251749	2.98324	0.00285218	0.0338253	UP
DHRS13	193.175	0.581172	0.14649	3.96732	7.27e-05	0.00288175	UP
CDC42EP5	392.372	0.659317	0.212214	3.10686	0.00189089	0.0264042	UP
TMEM145	77.0214	0.89155	0.262395	3.39775	0.000679433	0.0136531	UP
ATCAY	4.80859	1.47456	0.34744	4.24408	2.19e-05	0.00122389	UP
MFSD3	1795.84	0.537105	0.158192	3.39528	0.000685596	0.0136904	UP
CYB5D2	713.041	0.526476	0.10698	4.92124	8.6e-07	0.000109329	UP
ACER1	10.428	1.3732	0.301743	4.55087	5.34e-06	0.000429869	UP
SOAT2	22.4684	1.21612	0.285774	4.25552	2.09e-05	0.0011767	UP
TBX10	4.63288	1.17751	0.340849	3.45464	0.000551019	0.0119003	UP
HID1	3386.55	0.926205	0.182833	5.06587	4.07e-07	6.63e-05	UP
CASKIN1	85.3521	0.870766	0.202867	4.2923	1.77e-05	0.00102811	UP
PLAAT5	297.941	0.831092	0.295863	2.80905	0.00496887	0.0485681	UP
ENTPD3	189.288	0.620866	0.215791	2.87716	0.00401266	0.0421142	UP
KIF5C	475.14	0.896119	0.221881	4.03874	5.37e-05	0.00231331	UP
ACOX2	222.571	0.921369	0.228691	4.02889	5.6e-05	0.00240158	UP
CX3CR1	299.96	0.982549	0.213656	4.59875	4.25e-06	0.000357064	UP
GBX2	29.8984	0.958983	0.316859	3.02652	0.00247383	0.0309757	UP
AR	2867.26	1.15908	0.331129	3.50038	0.000464598	0.0106746	UP
GSG1L	9.14319	1.53987	0.289315	5.32246	1.02e-07	2.35e-05	UP
MN1	574.849	0.885796	0.18855	4.69793	2.63e-06	0.000245672	UP
RAB3B	339.825	1.11873	0.260997	4.28636	1.82e-05	0.00105274	UP
SHE	350.463	0.550418	0.162446	3.3883	0.000703263	0.0139555	UP
STK32A	105.725	0.731652	0.260679	2.80672	0.00500493	0.0486959	UP
KCNK9	62.4716	1.09986	0.278408	3.95053	7.8e-05	0.00303484	UP
SDC2	9953.46	0.64735	0.18105	3.57553	0.000349514	0.00879319	UP
LRRC45	2006.05	0.50317	0.146941	3.42429	0.000616403	0.012814	UP
FASN	37830.8	1.3269	0.196165	6.76417	1.34e-11	1.42e-08	UP
DCXR	3421	0.543908	0.148377	3.66571	0.000246654	0.00679724	UP
RAC3	1803.85	0.509865	0.177745	2.86852	0.00412401	0.042919	UP
LINGO1	1093.85	0.638529	0.220279	2.89873	0.0037468	0.0402998	UP
CTNND2	396.471	0.960158	0.294955	3.25527	0.00113284	0.0191518	UP
MUC3A	90.3894	0.73418	0.234909	3.12538	0.00177573	0.025576	UP
ALCAM	8717.13	0.717365	0.232043	3.09151	0.00199141	0.0271258	UP
NSG2	8.03457	1.48149	0.318188	4.65602	3.22e-06	0.000288625	UP
SP7	5.93559	1.66055	0.355859	4.6663	3.07e-06	0.000277162	UP
KRT72	14.9767	1.32661	0.36783	3.60658	0.000310265	0.00817231	UP
KISS1	19.6882	0.754148	0.249526	3.02233	0.00250839	0.0312647	UP
TANC2	2596.69	0.52314	0.150528	3.47538	0.000510134	0.0112133	UP
ALK	67.1908	1.29337	0.247656	5.22245	1.77e-07	3.51e-05	UP
SMR3B	280.862	6.97916	0.932207	7.48671	7.06e-14	1.56e-10	UP
LRG1	927.31	1.10788	0.347423	3.18884	0.00142843	0.022176	UP
ADRA1D	13.9821	0.714897	0.203591	3.51143	0.000445705	0.0104418	UP
CYP4F22	62.5551	0.956038	0.298533	3.20245	0.00136264	0.0214934	UP
EPHX4	263.773	0.643755	0.219177	2.93714	0.0033125	0.0373342	UP
SPTLC3	953.906	0.622773	0.172958	3.60073	0.000317329	0.00828549	UP
CSDC2	107.29	0.89866	0.257065	3.49584	0.000472564	0.0107441	UP
ABCG4	16.8559	0.55467	0.172887	3.20829	0.00133528	0.0211706	UP
TTC36	12.1384	1.508	0.238896	6.31237	2.75e-10	2.1e-07	UP
MAB21L4	1196.7	1.06085	0.346047	3.06562	0.00217223	0.028633	UP
AGXT	2.73919	1.05095	0.350256	3.00053	0.00269514	0.0326533	UP
MUCL1	10561.3	4.53162	0.492112	9.2085	3.31e-20	3.15e-16	UP
PURG	18.5542	0.93669	0.26061	3.59422	0.000325363	0.00839604	UP
RAB43	85.8727	0.503609	0.141784	3.55195	0.000382385	0.00937286	UP
CES3	399.039	1.0025	0.286439	3.49987	0.000465482	0.010682	UP
ARPP21	3.64903	1.05434	0.352941	2.98731	0.00281444	0.0335446	UP
ABLIM3	695.324	0.9449	0.223659	4.22473	2.39e-05	0.00131092	UP
HSPB7	155.356	0.697744	0.231267	3.01706	0.00255242	0.0315455	UP
TIGD3	48.6278	0.59941	0.173976	3.44537	0.000570278	0.0121919	UP
TCAP	21.934	0.629135	0.205421	3.06267	0.00219372	0.0288115	UP
ZCCHC12	16.6777	0.63484	0.217681	2.91637	0.0035413	0.0389154	UP
IGDCC3	11.3105	1.63114	0.293466	5.5582	2.73e-08	7.43e-06	UP
ZNF497	67.4067	0.500666	0.116017	4.31546	1.59e-05	0.000952117	UP
SPSB4	157.114	1.30504	0.293557	4.44561	8.76e-06	0.000615558	UP
PPM1E	216.578	0.941344	0.281501	3.34402	0.000825748	0.0153852	UP
CHST1	950.41	1.44122	0.251485	5.73085	9.99e-09	3.4e-06	UP
APOF	3.13612	1.18339	0.356588	3.31864	0.000904585	0.0163978	UP
SCUBE2	768.791	0.831839	0.245595	3.38703	0.000706537	0.0139913	UP
NR2F1	519.106	0.718758	0.202685	3.54618	0.000390852	0.00949494	UP
UFSP1	124.081	0.657469	0.164111	4.00624	6.17e-05	0.00255758	UP
MC5R	4.32404	2.56677	0.507659	5.05608	4.28e-07	6.86e-05	UP
DIRAS1	1609.78	0.534781	0.190726	2.80392	0.00504851	0.0490199	UP
ZNF843	78.2919	0.525891	0.133095	3.95124	7.77e-05	0.00303204	UP
TCERG1L	3.20311	1.66945	0.398838	4.1858	2.84e-05	0.00149366	UP
LY6H	32.1466	0.843631	0.232192	3.63333	0.000279782	0.00748711	UP
SCN4B	322.498	0.718148	0.202418	3.54784	0.000388404	0.00947169	UP
ZDHHC22	2.2455	1.37761	0.339691	4.05547	5e-05	0.00221768	UP
RIMKLA	226.293	0.896756	0.23098	3.8824	0.00010343	0.00373564	UP
B3GNT8	95.9373	0.551847	0.173153	3.18706	0.00143729	0.0222296	UP
HIC1	551.275	0.534796	0.172279	3.10424	0.00190768	0.0265127	UP
PPFIA3	1197.98	0.847093	0.169319	5.00293	5.65e-07	8.16e-05	UP
OLIG3	1.29098	1.43734	0.491211	2.92612	0.00343216	0.0380526	UP
AQP11	99.0246	0.543634	0.139157	3.90663	9.36e-05	0.0034859	UP
CPN2	12.1879	0.761538	0.225534	3.37659	0.000733903	0.0142651	UP
ZNF552	754.47	0.585679	0.140259	4.17571	2.97e-05	0.00155205	UP
EXD1	8.61136	0.745209	0.216668	3.4394	0.000582996	0.0123393	UP
IGSF22	93.3932	1.0576	0.214435	4.93202	8.14e-07	0.000105575	UP
TMEM151A	44.1714	0.965228	0.305157	3.16306	0.00156123	0.023443	UP
WSCD1	109.114	0.660712	0.215845	3.06104	0.00220567	0.0289286	UP
ALOX15B	832.934	1.55376	0.328835	4.72504	2.3e-06	0.000222711	UP
FOXS1	162.765	0.559506	0.176772	3.16513	0.00155014	0.0233317	UP
NKPD1	88.7622	0.921749	0.196386	4.69356	2.68e-06	0.000249757	UP
GSX2	0.836734	1.72372	0.505434	3.41037	0.000648748	0.0132885	UP
SHISA2	808.753	1.26882	0.291173	4.3576	1.31e-05	0.000829379	UP
CHST13	32.157	0.749378	0.201661	3.71602	0.000202382	0.00591291	UP
MAP6D1	5.87758	0.636573	0.156943	4.05607	4.99e-05	0.00221768	UP
GREM2	62.5542	1.27358	0.267515	4.76076	1.93e-06	0.000193134	UP
CUEDC1	2189.98	0.517087	0.142206	3.63618	0.00027671	0.00743219	UP
C1orf105	20.655	1.69807	0.364059	4.66427	3.1e-06	0.0002786	UP
RPH3AL	230.066	0.501927	0.159613	3.14464	0.00166289	0.024431	UP
EDDM3B	5.40595	3.35049	0.631045	5.30942	1.1e-07	2.45e-05	UP
ODF3L2	11.3121	1.4049	0.287921	4.87946	1.06e-06	0.000124695	UP
ADGRB1	267.159	1.10028	0.293791	3.74512	0.000180307	0.0055192	UP
USH1G	37.0973	1.76208	0.294798	5.97724	2.27e-09	1.14e-06	UP
ZNF716	15.7567	2.45387	0.777924	3.15438	0.00160839	0.0238322	UP
GLTPD2	22.2716	0.535003	0.167146	3.20082	0.00137037	0.0215345	UP
NXPH4	927.685	0.905145	0.246637	3.66996	0.000242591	0.00671439	UP
TEX19	3.82337	0.800507	0.275395	2.90676	0.00365195	0.039705	UP
BGN	58486.9	0.597012	0.187829	3.17849	0.00148043	0.0226943	UP
PLCB1	1216.54	0.764385	0.189074	4.04279	5.28e-05	0.00228599	UP
TSKU	5637.82	0.624087	0.182084	3.42746	0.000609248	0.0127255	UP
MAFA	9.79211	0.888612	0.270911	3.28009	0.00103773	0.0180396	UP
COL18A1	10228.2	0.501512	0.1574	3.18624	0.00144137	0.0222746	UP
SLC25A18	64.0853	0.696288	0.194643	3.57725	0.000347221	0.00878185	UP
PYCR1	5142.34	0.717407	0.116434	6.16151	7.21e-10	4.29e-07	UP
AFMID	1801.47	0.540573	0.129912	4.16108	3.17e-05	0.00161941	UP
C2CD4C	57.441	0.855322	0.254471	3.36117	0.000776129	0.0147712	UP
TMEM121B	107.401	0.502329	0.167903	2.99178	0.00277356	0.0332538	UP
SERHL2	176.589	0.502579	0.173346	2.89928	0.00374023	0.0402949	UP
PSG9	3.81111	2.05845	0.573591	3.58871	0.000332317	0.00851784	UP
BMP8A	616.665	0.521612	0.174329	2.99212	0.00277048	0.0332493	UP
ZNF703	2518.46	0.653267	0.187503	3.48404	0.000493906	0.0110263	UP
EMILIN3	294.925	1.39202	0.334003	4.16769	3.08e-05	0.00159889	UP
AC138969.1	5.06151	0.707379	0.245268	2.88411	0.00392527	0.0415169	UP
SDR42E2	5.62828	0.5502	0.196516	2.79978	0.00511377	0.049327	UP
KCNJ12	63.87	0.583634	0.192789	3.02732	0.0024673	0.0309548	UP
CCR10	25.0954	0.521214	0.181708	2.86841	0.00412535	0.042919	UP
POU3F2	23.7075	1.26239	0.368214	3.42841	0.000607139	0.0127093	UP
ODF4	2.07093	0.973687	0.33743	2.8856	0.00390673	0.0413897	UP
SORCS2	473.505	0.622281	0.220531	2.82174	0.00477643	0.0472931	UP
MANEAL	571.573	0.611787	0.1916	3.19305	0.0014078	0.0219516	UP
MYADML2	6.421	0.869722	0.172874	5.03096	4.88e-07	7.45e-05	UP
INPP5J	335.821	0.618089	0.192226	3.21543	0.00130251	0.0208906	UP
DLK1	157.679	2.01848	0.585561	3.44708	0.000566672	0.0121534	UP
ADARB2	30.1207	0.894055	0.316765	2.82245	0.00476577	0.0472509	UP
C11orf87	2.59069	1.06961	0.382727	2.79471	0.0051946	0.0498295	UP
GRK1	11.752	0.946581	0.335538	2.82108	0.00478616	0.0473423	UP
ATP4B	5.60989	1.0244	0.335604	3.05241	0.00227009	0.0293557	UP
UBL4B	20.6516	0.732389	0.219508	3.3365	0.000848391	0.015662	UP
EDARADD	206.565	0.742156	0.215709	3.44055	0.00058054	0.0123284	UP
C5orf38	596.205	0.612845	0.212905	2.87849	0.00399584	0.0419912	UP
CYP4F8	60.0435	3.98877	0.509901	7.82264	5.17e-15	1.97e-11	UP
HPDL	563.106	0.648579	0.226952	2.85778	0.00426617	0.043834	UP
MPPED1	4.36924	2.00561	0.404744	4.95526	7.22e-07	9.7e-05	UP
SELENOV	7.9891	1.70874	0.450069	3.79661	0.000146687	0.00478995	UP
MAPT	617.836	0.753452	0.216535	3.47959	0.000502184	0.0111177	UP
SERPINA11	18.238	1.09866	0.33856	3.2451	0.0011741	0.0194865	UP
CCK	13.0686	1.07111	0.339295	3.15686	0.00159478	0.0237412	UP
EPOR	229.289	0.511523	0.123514	4.14141	3.45e-05	0.00171423	UP
LUZP2	25.4442	0.91757	0.306059	2.99802	0.00271738	0.0328321	UP
SAMD11	169.365	0.78581	0.273358	2.87465	0.00404474	0.0423343	UP
GABRD	199.172	0.882975	0.203506	4.33881	1.43e-05	0.000886989	UP
SHISA7	4.84852	0.898089	0.239946	3.74288	0.000181923	0.00554617	UP
COL14A1	3945.63	0.767006	0.246044	3.11735	0.00182482	0.025989	UP
TMEM221	26.8813	0.628852	0.191628	3.28163	0.0010321	0.0180074	UP
WNT7B	1098.88	0.721422	0.23884	3.02052	0.00252344	0.0313278	UP
SMTNL2	104.298	0.882879	0.300937	2.93377	0.00334877	0.0375875	UP
SBK1	2925.59	0.515803	0.177699	2.90269	0.00369978	0.039997	UP
KRTDAP	54.4975	1.83137	0.396666	4.61692	3.89e-06	0.000334572	UP
CFAP77	2.84033	0.692612	0.225879	3.0663	0.00216725	0.0286216	UP
FBLL1	57.3521	1.08745	0.278144	3.90966	9.24e-05	0.00345715	UP
NANOS1	764.162	0.760819	0.214286	3.55048	0.000384532	0.00940131	UP
SAXO2	76.5259	0.75527	0.182493	4.13863	3.49e-05	0.001724	UP
RHCE	118.332	0.654261	0.193654	3.37851	0.000728793	0.0142208	UP
SKOR1	17.0559	0.793645	0.184394	4.30408	1.68e-05	0.000986955	UP
SHISA6	90.6024	0.849023	0.288015	2.94785	0.00319993	0.0364838	UP
C9orf152	549.674	1.45729	0.317413	4.59115	4.41e-06	0.000365497	UP
SBSN	968.824	1.33288	0.372957	3.5738	0.000351833	0.00882822	UP
RELN	161.767	0.873278	0.288508	3.02688	0.00247095	0.0309672	UP
PTPRT	327.684	1.29853	0.334993	3.87629	0.000106063	0.0037806	UP
CCDC189	17.2992	0.549473	0.160299	3.42779	0.000608506	0.0127239	UP
ACADSB	1366.05	0.534914	0.145488	3.6767	0.000236273	0.00657769	UP
ELAVL3	15.4167	2.44425	0.345976	7.0648	1.61e-12	2.19e-09	UP
SLC35F1	76.5711	1.60484	0.261998	6.12539	9.05e-10	5.07e-07	UP
RFX8	66.3757	0.582102	0.18708	3.11152	0.00186127	0.026196	UP
ESRRG	418.194	0.898368	0.266269	3.37391	0.000741091	0.0143624	UP
CACNA1H	278.491	0.532972	0.189919	2.80631	0.00501119	0.048732	UP
AJAP1	52.9798	0.668463	0.211072	3.16698	0.00154028	0.0232414	UP
MAML3	589.489	0.536013	0.138762	3.86282	0.000112088	0.00393428	UP
SIGLEC15	156.433	1.93713	0.282871	6.84809	7.48e-12	9.52e-09	UP
NEK5	87.3844	0.567536	0.15199	3.73403	0.000188438	0.00571307	UP
FITM2	931.364	0.688934	0.127069	5.42173	5.9e-08	1.46e-05	UP
DACT3	315.953	0.635683	0.190365	3.33928	0.000839952	0.0155665	UP
CYP2F1	27.1976	1.54213	0.530009	2.90964	0.00361846	0.039476	UP
STMN3	1747.82	0.746793	0.186313	4.00828	6.12e-05	0.00254665	UP
PDGFA	1294.16	0.560245	0.161503	3.46895	0.000522504	0.0114175	UP
SLC2A10	2031.79	0.581682	0.161624	3.59898	0.00031947	0.00830012	UP
HES5	7.74887	1.36916	0.280827	4.87548	1.09e-06	0.000124695	UP
C1orf122	2691.52	0.59111	0.148348	3.98462	6.76e-05	0.00273076	UP
CCDC151	40.3329	0.626391	0.203771	3.07399	0.00211215	0.0281669	UP
TUBA3C	2.0634	2.6806	0.660279	4.05981	4.91e-05	0.00219858	UP
RPS6KL1	291.064	0.704185	0.204604	3.4417	0.000578073	0.0122897	UP
ASPH	13169.5	0.505797	0.127999	3.95157	7.76e-05	0.00303204	UP
SPRED2	2610.72	0.557842	0.142947	3.90243	9.52e-05	0.00351958	UP
ANKRD35	506.415	0.973964	0.251232	3.87675	0.00010586	0.00378045	UP
ITGBL1	710.456	0.596547	0.205891	2.89739	0.00376285	0.0403957	UP
SLC34A3	13.6865	0.798252	0.231422	3.44933	0.000561974	0.0120915	UP
MMP17	226.925	0.624994	0.223287	2.79907	0.00512508	0.0493862	UP
TAT	34.4882	1.21798	0.248312	4.90505	9.34e-07	0.000114914	UP
ECI2	1141.55	0.64766	0.185392	3.49347	0.00047679	0.0107857	UP
COLGALT2	223.322	0.637847	0.227402	2.80493	0.00503268	0.0488911	UP
RYR3	262.72	0.585958	0.205462	2.85191	0.00434576	0.0443886	UP
MFAP3L	1568.1	0.853826	0.176373	4.84103	1.29e-06	0.000144048	UP
LORICRIN	6.21645	1.09003	0.378573	2.87932	0.00398534	0.041966	UP
HSD3B2	1.7877	1.2897	0.413888	3.11605	0.00183292	0.0260268	UP
DISP3	50.1534	0.951148	0.270578	3.51524	0.000439359	0.0103184	UP
SPDYC	166.759	1.56387	0.388778	4.02254	5.76e-05	0.0024344	UP
MROH6	908.34	0.657389	0.198782	3.30709	0.000942703	0.0168643	UP
CD177	74.5133	1.89218	0.306474	6.17401	6.66e-10	4.1e-07	UP
ARID3C	25.68	0.757751	0.217974	3.47633	0.000508318	0.0112065	UP
CTXN3	5.29228	3.32836	0.561769	5.92478	3.13e-09	1.45e-06	UP
NT5M	308.521	0.545851	0.151497	3.60305	0.000314504	0.00824275	UP
C17orf107	44.006	0.688495	0.179544	3.83469	0.000125724	0.00427372	UP
CFAP99	11.1024	0.603985	0.213988	2.82252	0.00476474	0.0472509	UP
TRIM71	25.5725	1.26621	0.307618	4.11618	3.85e-05	0.00185037	UP
DIO1	193.357	1.4378	0.36744	3.913	9.12e-05	0.00343163	UP
CFAP45	108.042	0.579811	0.151491	3.82736	0.000129527	0.00437184	UP
UGT2B11	213.691	3.46933	0.815737	4.253	2.11e-05	0.00118307	UP
PRCD	38.9422	0.675624	0.177128	3.81433	0.000136554	0.00456057	UP
UBE2QL1	326.145	0.688638	0.212467	3.24115	0.00119048	0.0196164	UP
SCRT2	3.42941	1.85049	0.605317	3.05706	0.00223519	0.0290468	UP
FAM240C	11.5241	1.14601	0.293858	3.89987	9.62e-05	0.00354822	UP
LINGO3	30.6621	0.867426	0.210733	4.11624	3.85e-05	0.00185037	UP
CERS1	60.9122	0.866477	0.286159	3.02796	0.00246213	0.0309103	UP
PRRT4	47.3881	0.862409	0.263077	3.27816	0.00104487	0.0180979	UP
CROCC2	11.3034	1.12934	0.350589	3.22126	0.0012763	0.0206264	UP
SPINK8	109.208	2.90571	0.501168	5.79787	6.72e-09	2.61e-06	UP
ANKRD63	0.902455	1.41936	0.471942	3.00748	0.00263421	0.0321603	UP
ERVH48-1	15.6995	1.56836	0.277541	5.65091	1.6e-08	4.91e-06	UP
TMEM238	243.941	0.559922	0.192237	2.91267	0.00358358	0.0392301	UP
C19orf81	6.9445	1.31391	0.404533	3.24798	0.00116229	0.0193999	UP
SHISA9	297.739	1.09486	0.353982	3.09298	0.00198158	0.0270499	UP
PCDHA13	7.57886	0.972165	0.317294	3.06393	0.00218451	0.0287103	UP
PCDHGC3	834.615	0.573665	0.179231	3.20071	0.00137089	0.0215345	UP
AQP1	6464.22	0.551936	0.188147	2.93353	0.00335128	0.0375935	UP
AMACR	44.1828	0.550193	0.143879	3.824	0.000131305	0.00441619	UP
LEFTY1	7.67832	0.902303	0.296998	3.03807	0.00238095	0.0301774	UP
ETV5	2321.78	0.533018	0.168047	3.17185	0.00151472	0.0229617	UP
SCARF2	773.129	0.69791	0.191015	3.6537	0.000258487	0.00704194	UP
PTCHD4	37.2571	0.663127	0.206431	3.21235	0.00131655	0.0209732	UP
CEBPA	466.124	0.696573	0.177984	3.91368	9.09e-05	0.00343163	UP
ADH1C	53.8423	1.099	0.379353	2.89704	0.00376697	0.0403957	UP
SMIM31	16.0628	2.3907	0.621082	3.84925	0.00011848	0.00408574	UP
AC068580.4	47.4733	0.647871	0.217956	2.97249	0.00295395	0.034658	UP
SELENOP	1537.61	0.623797	0.201709	3.09255	0.00198442	0.0270499	UP
PDF	24.0219	0.664383	0.18958	3.5045	0.000457458	0.0106257	UP
TMEM179	134.156	1.75091	0.496408	3.52715	0.000420059	0.0100383	UP
CTXND1	21.6119	0.684118	0.20623	3.31726	0.000909052	0.0164319	UP
TGFBR3L	14.9623	0.832421	0.277269	3.00222	0.00268019	0.0325342	UP
FIGNL2	11.1907	0.599573	0.204979	2.92505	0.00344401	0.0381401	UP
LINC00514	104.909	0.892774	0.238513	3.74309	0.000181771	0.00554617	UP
AC055811.2	3.23419	0.949004	0.236249	4.01696	5.9e-05	0.00247635	UP
FXYD1	1.98582	1.30632	0.350324	3.72889	0.000192328	0.00578502	UP
RNF225	5.93081	0.992425	0.282136	3.51754	0.00043556	0.0103022	UP
AL121758.1	5.19102	0.593132	0.211076	2.81004	0.00495351	0.0484676	UP
SRXN1	1.54031	0.948062	0.267928	3.53849	0.000402423	0.00972649	UP
MMP28	233.691	0.937482	0.222298	4.21722	2.47e-05	0.00133995	UP
ZBTB8B	67.2056	1.28844	0.329949	3.90497	9.42e-05	0.00350311	UP
LENG9	309.085	0.834661	0.177057	4.71408	2.43e-06	0.000232678	UP
SRCIN1	668.665	0.628325	0.199441	3.15043	0.00163031	0.0240449	UP
FO681492.1	62.6724	0.698891	0.247754	2.8209	0.00478885	0.0473423	UP
IQCA1L	1.76	1.04124	0.371889	2.79986	0.00511243	0.049327	UP
AC004706.3	44.397	0.50492	0.174567	2.89242	0.00382292	0.0407963	UP
CFAP97D2	1.55052	1.1587	0.384788	3.01127	0.00260159	0.0319164	UP
TMDD1	8.11705	0.680966	0.240458	2.83196	0.00462642	0.0463612	UP
AP000944.5	6.91532	0.573826	0.166944	3.43724	0.000587668	0.0124244	UP
AL441992.2	2.1069	0.834484	0.282358	2.95541	0.0031225	0.035913	UP
AC055839.2	95.7077	0.597489	0.187202	3.19168	0.00141447	0.0220298	UP
AC004233.4	0.950025	1.21278	0.380197	3.18988	0.0014233	0.0221209	UP
FGR	664.568	-0.57014	0.13491	-4.22607	2.38e-05	0.00131092	DOWN
CFTR	68.4357	-1.12792	0.322015	-3.50271	0.000460555	0.0106717	DOWN
CD38	835.79	-0.810536	0.238079	-3.40449	0.000662883	0.0133769	DOWN
PDK4	1447.45	-0.736539	0.21963	-3.35354	0.000797856	0.0150496	DOWN
MEOX1	266.748	-1.07171	0.240395	-4.4581	8.27e-06	0.000586189	DOWN
DNAH9	14.3599	-0.832751	0.256139	-3.25116	0.00114934	0.0192612	DOWN
SELE	764.945	-1.48868	0.24067	-6.18555	6.19e-10	3.93e-07	DOWN
IL32	5341.72	-0.899404	0.172673	-5.2087	1.9e-07	3.74e-05	DOWN
PRSS3	65.8467	-0.877653	0.287533	-3.05235	0.00227057	0.0293557	DOWN
STMN4	7.4842	-0.912521	0.3129	-2.91633	0.00354176	0.0389154	DOWN
SLC38A5	831.65	-0.554914	0.192286	-2.88588	0.00390317	0.0413748	DOWN
MARCO	1168.63	-1.20999	0.249583	-4.84806	1.25e-06	0.000141519	DOWN
CPS1	348.905	-0.73964	0.263843	-2.80333	0.00505771	0.0490775	DOWN
BIRC3	3399.97	-1.17675	0.188012	-6.25889	3.88e-10	2.64e-07	DOWN
FAS	1138.86	-0.720384	0.139741	-5.15512	2.53e-07	4.6e-05	DOWN
SLAMF7	2147.24	-0.723414	0.23142	-3.12598	0.00177212	0.025563	DOWN
ARNTL2	1924.34	-0.798968	0.180379	-4.42939	9.45e-06	0.000643821	DOWN
SLC18A1	4.92315	-0.678204	0.23546	-2.88033	0.00397253	0.0419005	DOWN
TNFRSF17	199.549	-0.89691	0.302179	-2.96814	0.00299606	0.0349179	DOWN
TNFRSF9	363.576	-0.713833	0.183531	-3.88945	0.000100472	0.00366861	DOWN
TNIP3	130.664	-1.3529	0.264055	-5.12354	3e-07	5.2e-05	DOWN
CHRDL2	295.316	-1.3212	0.291052	-4.53939	5.64e-06	0.000446413	DOWN
CYFIP2	1648.73	-0.508148	0.166047	-3.06027	0.00221135	0.0289434	DOWN
PRDM1	1451.75	-0.565565	0.137079	-4.12584	3.69e-05	0.00180622	DOWN
MAOB	3926.61	-0.818922	0.278563	-2.93981	0.00328411	0.0372121	DOWN
DAPP1	1489.83	-0.878332	0.175347	-5.00911	5.47e-07	8.05e-05	DOWN
CLCN4	1070.32	-0.829864	0.155565	-5.33452	9.58e-08	2.23e-05	DOWN
DHRS9	96.5896	-0.879274	0.230121	-3.82092	0.000132957	0.0044639	DOWN
RBFOX1	3.27336	-0.982831	0.331114	-2.96826	0.00299494	0.0349179	DOWN
SP140	445.907	-0.695317	0.202362	-3.43601	0.000590357	0.0124399	DOWN
MOXD1	1524.93	-0.781923	0.229667	-3.40459	0.000662642	0.0133769	DOWN
CXCL2	212.937	-0.767958	0.224963	-3.41371	0.000640859	0.0132121	DOWN
FYB1	2205.98	-0.575303	0.183054	-3.14281	0.00167337	0.0245659	DOWN
FCN1	329.525	-1.01232	0.2063	-4.90701	9.25e-07	0.000114914	DOWN
SNX10	1269.87	-0.646148	0.132053	-4.89311	9.93e-07	0.000120558	DOWN
MYBPC2	40.534	-1.29876	0.230444	-5.6359	1.74e-08	5.27e-06	DOWN
MT3	20.2443	-0.930799	0.286347	-3.2506	0.00115161	0.0192643	DOWN
CASS4	124.261	-0.517836	0.151742	-3.41262	0.000643428	0.0132507	DOWN
REM1	141.545	-1.02856	0.227735	-4.51648	6.29e-06	0.000479611	DOWN
RGS1	3811.78	-0.638901	0.169347	-3.77274	0.000161465	0.00512649	DOWN
ICAM1	4509.82	-0.649551	0.177472	-3.66001	0.000252201	0.00693008	DOWN
IRAK3	651.541	-0.689531	0.185098	-3.72523	0.000195136	0.00584181	DOWN
SLC26A4	103.539	-1.36119	0.265487	-5.12712	2.94e-07	5.15e-05	DOWN
IL5RA	12.0323	-0.658942	0.220535	-2.98793	0.00280876	0.0334979	DOWN
SLC17A6	2.00892	-3.05671	0.729813	-4.18835	2.81e-05	0.00148437	DOWN
VNN3	60.7465	-1.41846	0.366421	-3.87113	0.000108332	0.00383994	DOWN
IL12RB1	377.158	-0.59906	0.193092	-3.10247	0.00191916	0.0265976	DOWN
MAGEB2	5.58662	-1.81703	0.633676	-2.86744	0.00413814	0.0429816	DOWN
SEPTIN3	2703.03	-0.614567	0.212769	-2.88842	0.00387182	0.041134	DOWN
CSF2RB	1516.76	-0.795179	0.193161	-4.11667	3.84e-05	0.00185037	DOWN
GZMB	574.16	-0.897281	0.24246	-3.70074	0.000214971	0.00613697	DOWN
SLA2	283.554	-0.656996	0.213326	-3.07978	0.00207155	0.027879	DOWN
SIRPB1	155.684	-0.589464	0.206246	-2.85807	0.00426229	0.0438177	DOWN
HCK	1657.81	-0.576337	0.16125	-3.57419	0.000351317	0.0088269	DOWN
CDH20	14.0547	-0.879477	0.250122	-3.51619	0.000437783	0.0103113	DOWN
NOL4	183.393	-1.90968	0.360277	-5.30058	1.15e-07	2.47e-05	DOWN
TLR8	292.745	-0.725426	0.222959	-3.25363	0.00113941	0.0191948	DOWN
PIM2	3178.68	-0.797397	0.180024	-4.4294	9.45e-06	0.000643821	DOWN
CD40LG	116.652	-0.757511	0.242838	-3.1194	0.00181219	0.0259059	DOWN
TNFSF13B	1614.18	-1.07376	0.19498	-5.50701	3.65e-08	9.67e-06	DOWN
CCL22	497.096	-0.70447	0.212358	-3.31737	0.000908698	0.0164319	DOWN
AQP9	401.484	-0.96475	0.199649	-4.83222	1.35e-06	0.0001497	DOWN
DMXL2	1231.72	-0.518142	0.130853	-3.95973	7.5e-05	0.00295033	DOWN
IL7	98.6675	-0.591862	0.167161	-3.54068	0.000399104	0.0096708	DOWN
IL27RA	2958.37	-0.738943	0.180905	-4.08471	4.41e-05	0.0020335	DOWN
EPHX3	246.141	-1.62429	0.284012	-5.71908	1.07e-08	3.52e-06	DOWN
CCNE1	1622.11	-0.591474	0.17535	-3.3731	0.000743266	0.0143711	DOWN
CEACAM4	18.422	-0.613833	0.216935	-2.82957	0.00466099	0.0466063	DOWN
CD79A	1507.93	-0.842467	0.295713	-2.84893	0.00438666	0.0447106	DOWN
TFPI2	239.564	-1.33844	0.247065	-5.41734	6.05e-08	1.48e-05	DOWN
PIK3CG	676.128	-0.52751	0.168291	-3.13451	0.0017214	0.025078	DOWN
TFEC	689.455	-0.566896	0.182768	-3.10173	0.00192393	0.0266065	DOWN
ANKRD7	23.3803	-0.725911	0.25452	-2.85208	0.00434344	0.0443886	DOWN
PPP1R17	1.34214	-1.17357	0.378004	-3.10464	0.00190509	0.0265127	DOWN
GIMAP2	598.572	-0.590995	0.14767	-4.00212	6.28e-05	0.00259129	DOWN
TNFSF8	180.919	-0.535442	0.164239	-3.26013	0.00111359	0.018944	DOWN
RASSF4	3842.91	-0.691898	0.156464	-4.42209	9.77e-06	0.000656364	DOWN
NEURL1	318.967	-0.951476	0.318205	-2.99013	0.00278855	0.0333611	DOWN
P2RX1	135.508	-0.880606	0.250421	-3.51651	0.000437264	0.0103113	DOWN
CCL1	3.09666	-0.931105	0.297355	-3.1313	0.00174037	0.0252195	DOWN
GNRHR	14.1515	-0.674539	0.193561	-3.48489	0.000492343	0.011007	DOWN
ODAM	288.962	-1.80332	0.503235	-3.58345	0.000339085	0.008632	DOWN
CLNK	50.795	-0.743269	0.242961	-3.05921	0.00221925	0.0289554	DOWN
POU2AF1	1161.38	-1.01448	0.256749	-3.95124	7.77e-05	0.00303204	DOWN
CD69	377.713	-0.824785	0.195645	-4.21573	2.49e-05	0.00134502	DOWN
NANOG	3.42242	-0.96055	0.310582	-3.09274	0.00198316	0.0270499	DOWN
KLRB1	128.063	-0.644287	0.216534	-2.97545	0.00292554	0.0344538	DOWN
ADTRP	232.598	-0.784345	0.249377	-3.14521	0.00165966	0.0244058	DOWN
OPRM1	1.07236	-1.16356	0.384537	-3.02587	0.00247919	0.0310021	DOWN
SOD2	33537.3	-0.724566	0.140642	-5.15186	2.58e-07	4.6e-05	DOWN
IL17A	0.926801	-1.73796	0.540285	-3.21674	0.00129655	0.0208672	DOWN
GPR63	184.146	-0.806567	0.200444	-4.02391	5.72e-05	0.00242568	DOWN
VNN1	255.29	-0.936891	0.221931	-4.22154	2.43e-05	0.00132205	DOWN
VNN2	190.925	-0.854275	0.226443	-3.77259	0.000161564	0.00512649	DOWN
ITK	521.732	-0.681385	0.228957	-2.97605	0.00291991	0.0344145	DOWN
IL12B	25.4961	-0.812276	0.239679	-3.38902	0.00070143	0.0139336	DOWN
CDX1	38.1091	-1.19286	0.229878	-5.18912	2.11e-07	4.03e-05	DOWN
HHLA2	4.30616	-0.740892	0.228703	-3.23954	0.00119722	0.0196819	DOWN
ADAM23	168.675	-0.636323	0.207445	-3.06743	0.00215907	0.0285531	DOWN
CCL20	278.536	-1.68081	0.263512	-6.37852	1.79e-10	1.42e-07	DOWN
CYTIP	977.983	-0.777457	0.175	-4.44261	8.89e-06	0.000618553	DOWN
IFIH1	5037.6	-0.624998	0.17122	-3.65027	0.000261969	0.00712661	DOWN
STAT1	28422.1	-0.537012	0.150923	-3.55819	0.000373425	0.00923633	DOWN
IL1RL1	42.1785	-0.811935	0.267877	-3.031	0.00243745	0.0306611	DOWN
IL18RAP	69.9941	-0.758966	0.201036	-3.77528	0.00015983	0.00509691	DOWN
PLEK	2377.81	-0.540513	0.172668	-3.13036	0.00174592	0.0252615	DOWN
MARK1	696.422	-0.515551	0.172382	-2.99074	0.00278299	0.0333155	DOWN
PRG4	327.94	-1.43097	0.324087	-4.4154	1.01e-05	0.000669926	DOWN
PLA2G4A	1038.08	-0.722553	0.240583	-3.00334	0.00267036	0.0324562	DOWN
CD2	1431.65	-0.605296	0.21596	-2.80282	0.00506583	0.0490775	DOWN
ZP4	21.3666	-1.73437	0.475526	-3.64726	0.000265048	0.00718986	DOWN
SLAMF1	308.677	-0.726726	0.218112	-3.33189	0.000862581	0.015832	DOWN
GBP1	10234.7	-0.678715	0.181555	-3.73834	0.000185236	0.00562492	DOWN
MROH9	6.14993	-0.783023	0.278956	-2.80697	0.00500091	0.0486817	DOWN
HSD11B1	202.544	-0.810095	0.189234	-4.28092	1.86e-05	0.00107532	DOWN
ATP10B	104.899	-0.79046	0.253674	-3.11605	0.00183293	0.0260268	DOWN
CNR1	116.121	-1.0939	0.264069	-4.1425	3.44e-05	0.00171337	DOWN
TNFAIP3	3279.99	-0.522515	0.127767	-4.08958	4.32e-05	0.00200513	DOWN
RARRES1	11419.8	-0.875209	0.268855	-3.25532	0.00113266	0.0191518	DOWN
CCND2	2215.46	-0.737883	0.171128	-4.31188	1.62e-05	0.000964663	DOWN
GDA	14.1772	-1.05112	0.355405	-2.95752	0.00310122	0.0357991	DOWN
SFRP5	34.7532	-1.7172	0.421335	-4.07561	4.59e-05	0.00209378	DOWN
MOB3B	1511.03	-0.525029	0.149909	-3.50232	0.000461231	0.0106727	DOWN
INSL6	26.4654	-0.919421	0.306243	-3.00226	0.00267981	0.0325342	DOWN
CD274	486.938	-0.664211	0.200104	-3.31934	0.000902319	0.0163722	DOWN
TNFRSF8	144.829	-0.753504	0.177472	-4.24576	2.18e-05	0.00121834	DOWN
BCL2L14	448.128	-0.793825	0.262506	-3.02402	0.00249439	0.031131	DOWN
LAX1	331.714	-0.891899	0.25332	-3.52084	0.000430186	0.0102162	DOWN
WIPF3	738.216	-0.594726	0.187032	-3.1798	0.00147375	0.0226466	DOWN
SRGN	5196.22	-0.759111	0.148755	-5.10308	3.34e-07	5.52e-05	DOWN
EGR2	1231.88	-0.699131	0.181221	-3.8579	0.000114366	0.00399444	DOWN
BHLHE41	2856	-0.672372	0.173053	-3.88536	0.00010218	0.00371863	DOWN
KCNJ2	549.145	-0.639435	0.183318	-3.48813	0.000486416	0.0109001	DOWN
C4BPB	43.99	-0.992446	0.314286	-3.15778	0.00158976	0.0237035	DOWN
DAW1	3.47727	-1.1588	0.389322	-2.97646	0.00291597	0.0343893	DOWN
PI3	1041.83	-1.40874	0.361259	-3.89953	9.64e-05	0.00354822	DOWN
ZBP1	498.613	-0.722096	0.244804	-2.94969	0.00318092	0.0363234	DOWN
MAGEA10	36.3702	-3.69927	0.700064	-5.28419	1.26e-07	2.68e-05	DOWN
H2BC11	412.176	-0.643596	0.21149	-3.04315	0.00234115	0.0299026	DOWN
CXCL6	89.4381	-1.11534	0.333536	-3.34399	0.000825825	0.0153852	DOWN
IRF1	3299.36	-0.525687	0.161033	-3.26447	0.00109668	0.0187736	DOWN
CD70	100.968	-1.0126	0.218166	-4.6414	3.46e-06	0.000303852	DOWN
C3	43163.5	-0.634199	0.195804	-3.23895	0.00119969	0.0197055	DOWN
FAM83C	9.41523	-1.90408	0.524079	-3.6332	0.000279932	0.00748711	DOWN
OMG	19.2381	-0.628704	0.162141	-3.87752	0.000105529	0.00377682	DOWN
IGLL1	13.7083	-2.39674	0.367863	-6.5153	7.25e-11	6.59e-08	DOWN
LIF	1072.12	-0.953756	0.242318	-3.93596	8.29e-05	0.00316676	DOWN
AIPL1	3.54049	-1.16848	0.399325	-2.92613	0.00343204	0.0380526	DOWN
KLK14	297.095	-1.06553	0.322422	-3.30476	0.000950575	0.0169159	DOWN
STK33	102.447	-1.13119	0.273331	-4.13851	3.5e-05	0.001724	DOWN
KLHDC7B	4157.55	-2.18529	0.295421	-7.39721	1.39e-13	2.65e-10	DOWN
TNNI2	306.482	-0.937154	0.283932	-3.30063	0.000964677	0.0171289	DOWN
CCL25	15.6137	-0.727445	0.250165	-2.90786	0.00363911	0.0396786	DOWN
IDO1	2856.94	-1.47939	0.284414	-5.20155	1.98e-07	3.81e-05	DOWN
ADGRE3	7.41937	-0.715301	0.246333	-2.90379	0.00368671	0.039969	DOWN
RGS22	25.5913	-0.707298	0.213637	-3.31074	0.000930494	0.0166929	DOWN
BCAN	206.611	-1.5183	0.31741	-4.78341	1.72e-06	0.000178617	DOWN
BHMT2	321.8	-0.79822	0.24319	-3.28229	0.00102969	0.0179819	DOWN
CHI3L1	21689.9	-1.18116	0.260998	-4.52556	6.02e-06	0.000468612	DOWN
CCNA1	196.031	-1.36335	0.275762	-4.94393	7.66e-07	0.000101395	DOWN
IRS4	10.9499	-1.80398	0.486651	-3.70693	0.000209787	0.00602426	DOWN
SFTPD	59.6258	-0.709059	0.230682	-3.07375	0.00211385	0.0281699	DOWN
ADAM20	3.31645	-0.708129	0.227537	-3.11215	0.0018573	0.026196	DOWN
ADAMDEC1	1172.37	-0.697135	0.238874	-2.91842	0.00351813	0.0388032	DOWN
PTPN22	421.658	-0.542696	0.159128	-3.41042	0.00064862	0.0132885	DOWN
SAA2	461.903	-1.14407	0.276495	-4.13777	3.51e-05	0.001724	DOWN
IL2RA	506.227	-0.969132	0.197997	-4.89468	9.85e-07	0.00012037	DOWN
IL15RA	1156.93	-0.756233	0.151038	-5.00691	5.53e-07	8.05e-05	DOWN
KLRC1	41.7436	-0.745189	0.256331	-2.90714	0.00364756	0.0397026	DOWN
PRH2	17.6863	-1.10696	0.19775	-5.59779	2.17e-08	6.27e-06	DOWN
EGR4	28.4097	-1.06776	0.297997	-3.58314	0.000339486	0.008632	DOWN
BCO1	34.7342	-1.05385	0.289624	-3.63867	0.000274055	0.00737126	DOWN
ZNF670-ZNF695	19.8961	-0.691572	0.171829	-4.02476	5.7e-05	0.00242568	DOWN
GPR55	141.848	-1.05697	0.261503	-4.04189	5.3e-05	0.00228762	DOWN
WNT10A	334.965	-0.874494	0.23742	-3.68333	0.000230211	0.0064277	DOWN
SCEL	276.393	-1.40186	0.39157	-3.58009	0.00034347	0.00871008	DOWN
IL6	155.292	-0.781369	0.228034	-3.42655	0.0006113	0.0127396	DOWN
RTP4	1220.96	-0.752266	0.220259	-3.41537	0.000636948	0.0131457	DOWN
IL36G	9.35636	-1.79532	0.327297	-5.48529	4.13e-08	1.08e-05	DOWN
GABBR2	599.917	-0.946898	0.318689	-2.97123	0.00296611	0.034723	DOWN
IL33	580.937	-0.818464	0.258498	-3.16623	0.00154426	0.0232799	DOWN
HCRTR2	11.3237	-1.37681	0.389241	-3.53717	0.00040444	0.00974145	DOWN
IRF4	764.381	-0.775237	0.244067	-3.17633	0.00149153	0.0227913	DOWN
PI15	1949.17	-0.835076	0.284352	-2.93676	0.00331656	0.0373509	DOWN
MMP7	22732.3	-1.04459	0.281465	-3.71127	0.000206224	0.00598165	DOWN
MMP20	105.779	-1.48394	0.386429	-3.84013	0.000122969	0.00420256	DOWN
IFI44	4354.39	-0.610862	0.192235	-3.17769	0.00148454	0.0227208	DOWN
CYP1B1	12616.8	-0.953903	0.262901	-3.62838	0.000285209	0.00758568	DOWN
SLC5A6	13700.6	-0.508148	0.155049	-3.27735	0.00104788	0.0181334	DOWN
CEP55	2863.72	-0.511134	0.11841	-4.31665	1.58e-05	0.000950003	DOWN
RBP4	295.999	-0.823409	0.27073	-3.04144	0.00235451	0.0299536	DOWN
STAT4	217.271	-0.506034	0.173503	-2.91657	0.003539	0.0389154	DOWN
ARHGAP24	357.738	-0.515643	0.138158	-3.73227	0.00018976	0.00573489	DOWN
GPAT3	453.437	-0.928544	0.194547	-4.77286	1.82e-06	0.000185218	DOWN
CDKL2	42.305	-1.28055	0.312052	-4.10365	4.07e-05	0.00191965	DOWN
C4orf17	0.571674	-1.5375	0.502477	-3.05985	0.00221448	0.0289446	DOWN
SLC39A8	2868.31	-0.601371	0.13355	-4.50296	6.7e-06	0.000497251	DOWN
ETV6	10007.3	-0.631757	0.12956	-4.87617	1.08e-06	0.000124695	DOWN
TAPBPL	2277.5	-0.655762	0.14232	-4.60766	4.07e-06	0.000348121	DOWN
LGR5	611.902	-1.67871	0.361054	-4.64946	3.33e-06	0.000295194	DOWN
WARS1	14954.9	-0.754287	0.166226	-4.53771	5.69e-06	0.000448124	DOWN
HDC	45.8744	-0.791225	0.266535	-2.96856	0.00299194	0.0349179	DOWN
BCL2A1	874.343	-2.30759	0.215632	-10.7015	1e-26	1.91e-22	DOWN
SIGLEC10	507.173	-0.535979	0.177457	-3.02034	0.00252495	0.0313278	DOWN
XCL1	53.8959	-0.714863	0.211369	-3.38206	0.000719437	0.0141004	DOWN
FCRL5	566.16	-0.9063	0.291617	-3.10785	0.00188454	0.0263673	DOWN
AQP10	0.787679	-1.42627	0.49358	-2.88964	0.00385689	0.041044	DOWN
SCCPDH	2901.07	-0.543694	0.143069	-3.80023	0.000144561	0.00476127	DOWN
ADGRG7	11.0484	-1.62104	0.553172	-2.93045	0.00338475	0.0378139	DOWN
LGSN	9.76743	-1.28933	0.425765	-3.02828	0.00245954	0.0308982	DOWN
RSPO3	279.09	-1.02714	0.21283	-4.8261	1.39e-06	0.000152596	DOWN
IL2RG	861.677	-0.652524	0.206836	-3.15479	0.00160612	0.0238322	DOWN
SLC25A37	4952.55	-0.533526	0.136374	-3.91223	9.14e-05	0.00343294	DOWN
STAR	49.7088	-1.14075	0.230918	-4.94008	7.81e-07	0.000102404	DOWN
GAS2	85.9104	-0.576366	0.203431	-2.83323	0.00460808	0.0462263	DOWN
SLC5A12	9.52461	-1.07559	0.352517	-3.05118	0.00227941	0.0293705	DOWN
SAA4	12.6446	-1.23242	0.308363	-3.99666	6.42e-05	0.00262335	DOWN
HTR3B	2.97515	-1.37038	0.384688	-3.56232	0.000367592	0.00913947	DOWN
CLEC1A	156.512	-0.667531	0.136797	-4.87971	1.06e-06	0.000124695	DOWN
FAM124A	379.99	-0.618993	0.16447	-3.76356	0.00016751	0.00524533	DOWN
CD226	257.119	-0.604937	0.173011	-3.49653	0.000471357	0.0107441	DOWN
CNDP1	14.1948	-0.695604	0.226467	-3.07155	0.00212952	0.0283194	DOWN
RGS18	91.1028	-0.506022	0.181026	-2.79531	0.00518505	0.0497629	DOWN
IL18	842.078	-0.578569	0.149214	-3.87744	0.000105561	0.00377682	DOWN
ANKAR	120.239	-0.530557	0.11872	-4.46897	7.86e-06	0.000567061	DOWN
SACS	2100.36	-0.706914	0.167302	-4.22538	2.39e-05	0.00131092	DOWN
GLT1D1	36.3111	-0.782389	0.190642	-4.10398	4.06e-05	0.00191965	DOWN
TMEM163	179.923	-0.995953	0.186493	-5.34044	9.27e-08	2.18e-05	DOWN
IFIT5	1736.25	-0.556529	0.120806	-4.6068	4.09e-06	0.000348121	DOWN
RAB3C	51.1818	-0.93269	0.275748	-3.3824	0.00071856	0.0141004	DOWN
LGI2	411.245	-0.540205	0.169175	-3.19318	0.00140717	0.0219516	DOWN
CIBAR2	25.8689	-0.968059	0.286558	-3.37823	0.000729528	0.0142208	DOWN
TMPRSS11D	7.99907	-1.33268	0.347818	-3.83155	0.00012734	0.00431052	DOWN
CDH12	21.8659	-1.51142	0.40596	-3.72306	0.000196822	0.00586123	DOWN
ABI3BP	1213.9	-0.722095	0.239354	-3.01685	0.00255418	0.0315467	DOWN
GBP5	3865.14	-0.804379	0.257964	-3.11818	0.0018197	0.0259549	DOWN
PLCL2	620.4	-0.538346	0.159345	-3.3785	0.000728824	0.0142208	DOWN
SKA1	1041.78	-0.512571	0.124808	-4.10687	4.01e-05	0.00190249	DOWN
SAMSN1	675.848	-0.61111	0.160376	-3.81048	0.000138698	0.00461602	DOWN
SLA	1522.09	-0.568924	0.149766	-3.79875	0.000145429	0.00477187	DOWN
CLIC2	842.463	-0.541517	0.156357	-3.46333	0.000533528	0.0116013	DOWN
CXCL13	3012.45	-1.26276	0.291846	-4.3268	1.51e-05	0.00091882	DOWN
UBE2L6	7484.22	-0.555479	0.156147	-3.55742	0.000374522	0.00923949	DOWN
ZIC3	9.74817	-2.37731	0.492291	-4.82907	1.37e-06	0.000151207	DOWN
SST	2.20539	-2.46998	0.76068	-3.24707	0.00116601	0.0194093	DOWN
TMEM171	94.5188	-0.69738	0.228064	-3.05783	0.00222945	0.0290011	DOWN
KCNJ6	88.1829	-0.780069	0.257833	-3.02548	0.0024824	0.0310218	DOWN
CFAP251	412.169	-0.819605	0.205013	-3.99782	6.39e-05	0.00262177	DOWN
MPZ	503.786	-1.75552	0.304993	-5.75595	8.62e-09	3.04e-06	DOWN
CLIC6	289.938	-0.960509	0.208697	-4.60241	4.18e-06	0.000353966	DOWN
FBXL13	191.566	-0.772316	0.269952	-2.86094	0.00422386	0.0436258	DOWN
ALPL	2517.7	-0.889169	0.22234	-3.99914	6.36e-05	0.00261282	DOWN
IL23R	5.66007	-0.904262	0.250142	-3.61499	0.000300355	0.00793319	DOWN
GBP2	7154.12	-0.560514	0.159977	-3.50371	0.000458822	0.0106444	DOWN
GFI1	187.409	-0.573729	0.177192	-3.23789	0.00120416	0.0197352	DOWN
KCNT2	65.0634	-0.770878	0.208915	-3.68991	0.000224333	0.00630497	DOWN
SLAMF6	529.313	-0.781514	0.22771	-3.43206	0.000599016	0.012594	DOWN
FCGR3B	67.0537	-1.54439	0.265757	-5.81127	6.2e-09	2.57e-06	DOWN
CTSS	8734.11	-0.565213	0.156998	-3.60012	0.000318071	0.00828549	DOWN
GABRG1	1.98437	-1.40333	0.462581	-3.03369	0.00241582	0.0304896	DOWN
FCRL4	16.4248	-1.04288	0.317724	-3.28236	0.00102944	0.0179819	DOWN
DPPA2	3.84027	-2.56337	0.883323	-2.90196	0.00370831	0.0400357	DOWN
PYHIN1	190.197	-0.639327	0.220366	-2.9012	0.00371731	0.0400957	DOWN
IFI16	7856.22	-0.667589	0.14622	-4.56565	4.98e-06	0.00040581	DOWN
CTLA4	255.038	-0.62325	0.201113	-3.09901	0.0019417	0.0267351	DOWN
CXCL3	67.3216	-0.64016	0.212768	-3.00872	0.00262351	0.0320913	DOWN
CXCL5	440.369	-1.95935	0.337379	-5.80754	6.34e-09	2.57e-06	DOWN
CXCL1	486.906	-1.52627	0.279152	-5.46752	4.56e-08	1.16e-05	DOWN
RTP3	13.2681	-2.54615	0.605625	-4.20418	2.62e-05	0.00140365	DOWN
FBXO40	1.55285	-1.08635	0.32406	-3.35231	0.000801401	0.0150866	DOWN
PRSS12	385.599	-0.989974	0.29892	-3.31183	0.000926881	0.0166555	DOWN
IL15	291.952	-0.912142	0.15498	-5.88554	3.97e-09	1.76e-06	DOWN
ANKRD33B	445.249	-0.722945	0.211001	-3.42627	0.000611927	0.0127396	DOWN
TLR3	486.152	-0.528525	0.159695	-3.30958	0.000934364	0.0167465	DOWN
ACSL6	282.268	-0.968017	0.296628	-3.26341	0.00110081	0.0187767	DOWN
CGAS	1097.21	-0.57359	0.134007	-4.2803	1.87e-05	0.00107532	DOWN
TAGAP	755.787	-0.603483	0.169627	-3.55771	0.000374104	0.00923949	DOWN
TNFRSF11B	430.334	-1.33732	0.255602	-5.23203	1.68e-07	3.4e-05	DOWN
CSMD3	8.9464	-1.64247	0.504678	-3.25449	0.00113595	0.0191705	DOWN
ALDH1A1	1292.82	-0.67086	0.221121	-3.0339	0.00241411	0.0304881	DOWN
CFAP47	95.0047	-1.19729	0.322205	-3.71591	0.000202471	0.00591291	DOWN
CYBB	5247.71	-0.525588	0.18715	-2.80838	0.00497913	0.0486177	DOWN
SHOC1	27.6636	-1.22578	0.276223	-4.43765	9.09e-06	0.000630677	DOWN
DEPP1	6595.18	-0.675617	0.14231	-4.74752	2.06e-06	0.00020139	DOWN
FAAH2	503.51	-0.604507	0.157782	-3.83127	0.000127485	0.00431052	DOWN
DRGX	3.22793	-1.13221	0.386059	-2.93273	0.00335998	0.0376689	DOWN
CLEC1B	4.77493	-1.29958	0.26196	-4.96099	7.01e-07	9.53e-05	DOWN
SERPINB7	556.439	-1.79192	0.373319	-4.79998	1.59e-06	0.000168111	DOWN
WDR72	57.4042	-1.40666	0.437577	-3.21466	0.00130598	0.0209111	DOWN
CLEC4E	239.668	-1.11465	0.212933	-5.23473	1.65e-07	3.39e-05	DOWN
CLEC4D	22.7294	-1.1705	0.237785	-4.92251	8.54e-07	0.000109329	DOWN
GALR1	2.2092	-1.09282	0.35207	-3.10399	0.00190932	0.0265127	DOWN
MC4R	4.58009	-1.01793	0.344757	-2.95258	0.00315126	0.0360928	DOWN
B2M	153193	-0.557706	0.126723	-4.40097	1.08e-05	0.000702202	DOWN
HTR3A	81.6685	-1.46712	0.362063	-4.0521	5.08e-05	0.00223041	DOWN
CACNG2	1.76854	-2.42682	0.452189	-5.36682	8.01e-08	1.91e-05	DOWN
TAC3	2.94464	-0.870151	0.296029	-2.93942	0.00328832	0.0372136	DOWN
C15orf48	281.732	-0.95499	0.180144	-5.30125	1.15e-07	2.47e-05	DOWN
MS4A6E	2.00096	-1.63279	0.393528	-4.14912	3.34e-05	0.00168827	DOWN
MEI1	291.008	-0.797758	0.191974	-4.15555	3.25e-05	0.00165025	DOWN
SNX20	764.572	-0.517461	0.180565	-2.86579	0.00415972	0.0431588	DOWN
OR51B5	3.73479	-2.22032	0.450789	-4.92542	8.42e-07	0.000108467	DOWN
JSRP1	105.553	-1.04837	0.274062	-3.82529	0.000130618	0.00440086	DOWN
KIR3DL1	7.63216	-1.34229	0.310338	-4.32524	1.52e-05	0.000919963	DOWN
NLRP7	80.0683	-1.06133	0.315315	-3.36592	0.000762875	0.0145918	DOWN
PLIN4	1562.76	-0.915914	0.314719	-2.91026	0.00361131	0.0394431	DOWN
SCARA5	143.108	-0.846845	0.27232	-3.10975	0.00187249	0.0262597	DOWN
TAP1	11458.7	-0.655054	0.181812	-3.60292	0.000314668	0.00824275	DOWN
IL7R	2215.19	-0.942223	0.215649	-4.36926	1.25e-05	0.000800498	DOWN
FSTL5	16.6946	-1.57588	0.527567	-2.98707	0.00281663	0.0335497	DOWN
VCX3A	9.65003	-2.83138	0.783136	-3.61544	0.000299839	0.00793055	DOWN
CXCL10	8904.73	-1.11703	0.253399	-4.40817	1.04e-05	0.000690284	DOWN
ADRB2	123.625	-0.708444	0.218441	-3.24318	0.00118204	0.0195429	DOWN
COL22A1	1894.57	-1.01836	0.286188	-3.55837	0.000373169	0.00923633	DOWN
GPR183	948.05	-0.794179	0.158173	-5.02094	5.14e-07	7.66e-05	DOWN
GKN1	1.27469	-1.26137	0.428309	-2.945	0.0032295	0.0367024	DOWN
ITGAM	1363.76	-0.503122	0.145031	-3.46907	0.000522259	0.0114175	DOWN
GPR37L1	72.3376	-0.703325	0.208704	-3.36997	0.000751771	0.0144373	DOWN
RNF150	1765.89	-0.970804	0.218964	-4.43363	9.27e-06	0.000640227	DOWN
FABP4	2028.02	-1.2519	0.360235	-3.47524	0.000510392	0.0112133	DOWN
ZNF804A	27.6015	-0.601557	0.183363	-3.28069	0.00103554	0.0180183	DOWN
MZB1	2061.38	-1.47452	0.291942	-5.05073	4.4e-07	6.99e-05	DOWN
HSD17B13	8.30169	-0.7671	0.233684	-3.28264	0.00102841	0.0179819	DOWN
KRT83	207.918	-1.19498	0.33767	-3.5389	0.000401796	0.00972368	DOWN
SERPINB9	1313.46	-0.573989	0.15464	-3.71178	0.000205807	0.00598165	DOWN
EMB	1644.28	-0.645799	0.170473	-3.78829	0.000151688	0.00491119	DOWN
GTSF1	73.889	-1.93907	0.251814	-7.70042	1.36e-14	3.69e-11	DOWN
SYT9	17.6385	-0.937501	0.316045	-2.96636	0.00301351	0.0349772	DOWN
BFSP2	16.4763	-0.743364	0.246038	-3.02134	0.00251655	0.0313254	DOWN
CEACAM3	10.8095	-1.22307	0.230398	-5.30852	1.11e-07	2.45e-05	DOWN
FPR2	56.6073	-0.881956	0.222218	-3.96887	7.22e-05	0.00286899	DOWN
KRT13	85.3864	-2.00389	0.413209	-4.84957	1.24e-06	0.000141286	DOWN
XAGE3	2.34315	-2.49835	0.524626	-4.76215	1.92e-06	0.000193134	DOWN
MCC	1476.59	-0.511427	0.174596	-2.9292	0.00339832	0.037887	DOWN
COL24A1	168.635	-0.543816	0.194205	-2.80022	0.00510677	0.049327	DOWN
VAT1L	82.668	-0.649387	0.222463	-2.91908	0.0035107	0.0387661	DOWN
PAH	40.0768	-1.57412	0.35765	-4.40128	1.08e-05	0.000702202	DOWN
KNDC1	41.2792	-1.14078	0.311257	-3.66508	0.000247262	0.00680416	DOWN
CXCR6	432.769	-0.695223	0.210203	-3.30738	0.000941725	0.0168626	DOWN
CLEC7A	1851.28	-1.07652	0.195403	-5.50921	3.6e-08	9.67e-06	DOWN
CLEC12A	106.958	-0.904194	0.21997	-4.11054	3.95e-05	0.00188189	DOWN
SYNPO2	1542.97	-0.778846	0.198668	-3.92035	8.84e-05	0.00334985	DOWN
KLHL6	728.988	-0.524425	0.181263	-2.89317	0.00381371	0.0407209	DOWN
THEMIS	152.389	-0.732733	0.245086	-2.98969	0.00279257	0.0333674	DOWN
MYEOV	785.541	-1.12797	0.34934	-3.22885	0.00124289	0.020178	DOWN
ABCD2	117.422	-0.726999	0.203825	-3.56678	0.000361393	0.00903204	DOWN
OLR1	1198.7	-0.505857	0.180269	-2.80613	0.00501409	0.0487353	DOWN
SAA1	4151.56	-1.29586	0.259583	-4.99206	5.97e-07	8.44e-05	DOWN
XCR1	99.771	-0.741512	0.234141	-3.16695	0.00154049	0.0232414	DOWN
TLR1	990.545	-0.558376	0.146852	-3.80229	0.000143365	0.00473824	DOWN
TLR6	706.553	-0.701131	0.157751	-4.44455	8.81e-06	0.000615558	DOWN
TRHR	5.68933	-0.872983	0.265479	-3.28834	0.00100781	0.0176645	DOWN
VWC2L	1.09372	-1.45579	0.413325	-3.52215	0.000428062	0.0101785	DOWN
GCSAM	122.05	-0.578089	0.17621	-3.28068	0.00103556	0.0180183	DOWN
GPR171	149.753	-0.983186	0.216415	-4.54305	5.54e-06	0.000440564	DOWN
ABO	331.845	-0.751558	0.264952	-2.83659	0.00455985	0.04596	DOWN
PCSK1	112.062	-0.98158	0.233588	-4.20218	2.64e-05	0.00140841	DOWN
TMEM270	31.5907	-0.972311	0.275158	-3.53365	0.000409863	0.00984393	DOWN
C11orf16	49.4409	-1.07383	0.318365	-3.37296	0.000743648	0.0143711	DOWN
GPX2	58.1147	-0.880148	0.282868	-3.11151	0.00186133	0.026196	DOWN
DMRTA1	192.296	-1.04147	0.281001	-3.70631	0.000210302	0.00602426	DOWN
TCIM	1892.93	-0.717102	0.224243	-3.19788	0.00138443	0.0217115	DOWN
C8G	64.0894	-0.737751	0.184962	-3.98867	6.64e-05	0.00269599	DOWN
SAMD9L	3777.9	-0.583675	0.188904	-3.08979	0.00200296	0.0272442	DOWN
ZBED2	148.568	-1.0097	0.243558	-4.14562	3.39e-05	0.00169625	DOWN
RPRM	80.5017	-1.10117	0.365575	-3.01216	0.00259399	0.0319164	DOWN
SLC25A22	2612.89	-0.595337	0.14691	-4.05239	5.07e-05	0.00223041	DOWN
SUMO4	8.21235	-0.506287	0.171732	-2.94813	0.00319701	0.0364838	DOWN
TSPYL6	1.68574	-1.23877	0.405969	-3.05139	0.00227786	0.0293703	DOWN
CDC42EP4	8593.52	-0.646023	0.155251	-4.16116	3.17e-05	0.00161941	DOWN
ARL14	18.8256	-1.30351	0.386654	-3.37126	0.000748259	0.0144134	DOWN
CCR8	66.3168	-0.627524	0.217445	-2.88589	0.00390304	0.0413748	DOWN
C12orf40	1.3342	-1.24796	0.414427	-3.01128	0.00260152	0.0319164	DOWN
KCTD4	2.19401	-1.11825	0.370953	-3.01453	0.0025738	0.0317479	DOWN
DEFB124	5.37931	-1.10074	0.306541	-3.59084	0.000329613	0.00847132	DOWN
OR52N4	6.85577	-0.781332	0.277135	-2.81932	0.00481252	0.0474289	DOWN
CCL13	236.345	-0.805559	0.262588	-3.06777	0.00215663	0.0285406	DOWN
FDCSP	25429.2	-2.2268	0.450244	-4.94575	7.59e-07	0.000101154	DOWN
TNFSF15	501.863	-0.558479	0.178704	-3.12517	0.00177704	0.025576	DOWN
TIGIT	715.739	-0.710074	0.208247	-3.40977	0.000650183	0.0132894	DOWN
OR52A1	1.06841	-1.55831	0.531088	-2.93418	0.0033443	0.0375608	DOWN
NLRP10	9.17757	-1.14775	0.361853	-3.17187	0.00151463	0.0229617	DOWN
FIGN	607.26	-0.922495	0.225845	-4.08463	4.41e-05	0.0020335	DOWN
C1S	29947.6	-0.786305	0.167932	-4.68229	2.84e-06	0.000260094	DOWN
LIPF	4.86801	-2.12952	0.586883	-3.62852	0.000285048	0.00758568	DOWN
KCNB2	56.4729	-1.59195	0.351826	-4.52481	6.05e-06	0.000468612	DOWN
MCEMP1	27.8083	-1.03156	0.222991	-4.62603	3.73e-06	0.000323103	DOWN
CALN1	15.0079	-2.04687	0.325646	-6.28556	3.27e-10	2.4e-07	DOWN
OR51B4	0.88954	-1.65572	0.586324	-2.8239	0.00474439	0.0471698	DOWN
GBP6	101.216	-1.05015	0.268975	-3.90427	9.45e-05	0.0035065	DOWN
TENT5C	2210.69	-0.645849	0.230073	-2.80715	0.0049982	0.0486817	DOWN
TAFA1	4.62122	-0.753159	0.207162	-3.6356	0.00027733	0.00743838	DOWN
CCR4	284.528	-0.716547	0.230128	-3.11369	0.00184766	0.0261386	DOWN
NUTM1	7.66436	-0.998528	0.339849	-2.93815	0.00330176	0.0372792	DOWN
PDE4B	4431.27	-0.935137	0.191379	-4.88631	1.03e-06	0.000123229	DOWN
SGCZ	4.96386	-1.91267	0.487896	-3.92024	8.85e-05	0.00334985	DOWN
ANO9	1033.69	-0.57282	0.177014	-3.23602	0.00121207	0.0198169	DOWN
MIXL1	47.1228	-0.775434	0.232294	-3.33815	0.000843374	0.0155996	DOWN
TNFAIP2	9929.04	-0.83307	0.184295	-4.5203	6.18e-06	0.000472925	DOWN
RBM11	81.1107	-0.852825	0.256304	-3.3274	0.000876609	0.0160278	DOWN
SOCS1	402.123	-0.714207	0.180107	-3.96546	7.33e-05	0.00289227	DOWN
SV2B	217.726	-0.956984	0.231606	-4.13195	3.6e-05	0.00176335	DOWN
LSAMP	289.122	-0.888451	0.266357	-3.33557	0.000851247	0.0156843	DOWN
IKZF1	1445.8	-0.55704	0.17472	-3.18818	0.00143171	0.0221901	DOWN
EVI2B	1039.08	-0.516387	0.176234	-2.93012	0.00338833	0.0378139	DOWN
TRIM69	2798.28	-0.504732	0.113127	-4.46166	8.13e-06	0.00057871	DOWN
C7orf61	24.7177	-1.0681	0.22431	-4.76173	1.92e-06	0.000193134	DOWN
LCE3A	2.2919	-2.1175	0.636628	-3.32611	0.000880662	0.0160403	DOWN
GSAP	917.159	-0.507179	0.10683	-4.74754	2.06e-06	0.00020139	DOWN
TAS2R42	0.991256	-1.22197	0.395667	-3.08839	0.00201245	0.027315	DOWN
BTLA	130.157	-0.700595	0.236943	-2.95681	0.00310838	0.0358384	DOWN
CD300E	285.359	-0.683113	0.190993	-3.57664	0.000348035	0.00879077	DOWN
FCAR	19.7514	-0.718844	0.205309	-3.50128	0.000463036	0.0106746	DOWN
LILRB4	1969.12	-0.554887	0.171858	-3.22876	0.00124327	0.020178	DOWN
TMPRSS11A	3.45824	-1.21453	0.389736	-3.11629	0.00183143	0.0260268	DOWN
CIDEC	180.995	-1.14553	0.332251	-3.44779	0.000565185	0.0121375	DOWN
PCDHB13	152.676	-0.567598	0.20287	-2.79784	0.00514461	0.0494804	DOWN
DNAH17	368.739	-0.589246	0.205476	-2.86771	0.00413452	0.0429762	DOWN
OR2AG2	3.92254	-1.07581	0.32175	-3.34361	0.000826945	0.0153852	DOWN
IL17REL	59.4678	-1.44078	0.330285	-4.36224	1.29e-05	0.000822881	DOWN
SLC38A3	873.411	-1.32229	0.284083	-4.65459	3.25e-06	0.000289283	DOWN
CFAP54	47.7733	-0.584081	0.148359	-3.93694	8.25e-05	0.00316024	DOWN
DPYD	1405.73	-0.72104	0.167294	-4.31003	1.63e-05	0.000965878	DOWN
PLET1	4.32569	-1.35354	0.36398	-3.71872	0.000200238	0.00589281	DOWN
KIR2DL4	35.8714	-1.12549	0.291843	-3.8565	0.000115022	0.00401	DOWN
NUGGC	113.925	-0.903274	0.251519	-3.59127	0.000329067	0.00846871	DOWN
HSH2D	614.909	-0.705613	0.216551	-3.25842	0.00112035	0.019025	DOWN
S100A2	4188.4	-1.23825	0.333725	-3.7104	0.000206936	0.00598165	DOWN
PIWIL2	44.9359	-0.66729	0.21305	-3.13208	0.00173571	0.0251719	DOWN
SERPINA1	5966.15	-0.792342	0.204059	-3.8829	0.000103218	0.00373503	DOWN
DCHS2	526.699	-1.46752	0.300246	-4.88774	1.02e-06	0.00012311	DOWN
SLC28A3	656.718	-0.819025	0.244936	-3.34383	0.000826289	0.0153852	DOWN
PDCD1LG2	408.419	-0.636784	0.155312	-4.10003	4.13e-05	0.00194353	DOWN
CR1L	15.4743	-1.04675	0.241712	-4.33055	1.49e-05	0.000912035	DOWN
ZNF560	23.4215	-1.46833	0.446602	-3.28779	0.00100978	0.0176828	DOWN
CYP2A7	2.28116	-1.17769	0.391631	-3.00713	0.00263724	0.0321767	DOWN
ADH4	6.23087	-1.2832	0.315381	-4.06872	4.73e-05	0.00214641	DOWN
BPIFA1	10.0603	-3.2112	1.02423	-3.13522	0.00171724	0.0250365	DOWN
SH2D1B	32.3757	-0.770884	0.213926	-3.6035	0.000313957	0.00824275	DOWN
ZNF534	5.09831	-0.740978	0.249742	-2.96698	0.00300743	0.0349279	DOWN
MT-CYB	215564	-0.546321	0.159575	-3.42361	0.000617957	0.0128231	DOWN
MT-ND2	206183	-0.508032	0.158033	-3.21473	0.00130569	0.0209111	DOWN
RASSF9	259.154	-0.605489	0.195636	-3.09497	0.00196831	0.0269653	DOWN
GK	444.38	-0.512625	0.11161	-4.59301	4.37e-06	0.000363822	DOWN
CD3E	1563.46	-0.641441	0.226346	-2.8339	0.00459841	0.0462203	DOWN
PNMA5	9.47329	-1.09935	0.345083	-3.18574	0.00144382	0.0222874	DOWN
TGM2	5682.26	-0.590001	0.158929	-3.71236	0.000205335	0.00598165	DOWN
CR1	180.905	-0.627202	0.220322	-2.84676	0.00441668	0.0448967	DOWN
GPR52	2.24577	-1.10509	0.297817	-3.71066	0.000206723	0.00598165	DOWN
H2AC18	5.74432	-0.701947	0.240431	-2.91954	0.00350549	0.038731	DOWN
SAMD13	101.842	-0.638617	0.20773	-3.07426	0.00211025	0.0281613	DOWN
LIPN	4.7098	-1.07103	0.239696	-4.46829	7.88e-06	0.000567061	DOWN
LIPJ	8.56869	-0.911933	0.263757	-3.45748	0.000545257	0.0118174	DOWN
LRIT2	2.78531	-1.29478	0.382613	-3.38404	0.000714271	0.0140822	DOWN
PSMB8	6249.59	-0.574459	0.149848	-3.83361	0.000126279	0.00428494	DOWN
CARD16	409.928	-0.684143	0.150998	-4.5308	5.88e-06	0.000459255	DOWN
HLA-G	354.676	-0.654222	0.212175	-3.0834	0.00204649	0.0276197	DOWN
HLA-F	6138.39	-0.69011	0.172004	-4.01217	6.02e-05	0.00252154	DOWN
PCDHGA1	97.0756	-0.655912	0.195635	-3.35274	0.000800159	0.0150781	DOWN
PRSS1	24.0134	-1.93541	0.365123	-5.3007	1.15e-07	2.47e-05	DOWN
PKHD1L1	83.9901	-0.849662	0.243949	-3.48295	0.000495927	0.0110263	DOWN
CCNI2	94.586	-1.5263	0.235849	-6.47151	9.7e-11	8.04e-08	DOWN
CDKL4	7.60827	-0.763709	0.232882	-3.27939	0.00104033	0.0180549	DOWN
MT1H	59.7921	-1.39312	0.280332	-4.96952	6.71e-07	9.34e-05	DOWN
EXOC3L4	71.1475	-0.881455	0.284154	-3.10203	0.00192195	0.0266065	DOWN
CLEC6A	17.6043	-1.35607	0.269628	-5.02942	4.92e-07	7.45e-05	DOWN
C22orf42	1.06021	-1.07229	0.349738	-3.06596	0.0021697	0.028633	DOWN
TMEM211	12.3199	-1.25493	0.370999	-3.38256	0.000718133	0.0141004	DOWN
ANKUB1	2.91047	-1.24112	0.291199	-4.26209	2.03e-05	0.00114942	DOWN
HLA-A	71252.9	-0.554151	0.138678	-3.99596	6.44e-05	0.00262549	DOWN
XKR4	18.2861	-1.36128	0.351285	-3.87514	0.000106564	0.00379137	DOWN
TAS2R50	1.41005	-1.19196	0.385604	-3.09114	0.00199389	0.0271402	DOWN
GBP7	6.48385	-0.986637	0.265299	-3.71896	0.000200045	0.00589281	DOWN
UBD	2.86676	-1.48122	0.3954	-3.74613	0.000179584	0.00550659	DOWN
SPDYE3	5.94033	-0.563673	0.190777	-2.95462	0.00313052	0.0359632	DOWN
OR3A2	5.43793	-0.973793	0.342779	-2.84088	0.00449897	0.0455632	DOWN
HMSD	45.3941	-1.15805	0.288147	-4.01895	5.85e-05	0.00246631	DOWN
MRLN	2.21441	-1.26129	0.404657	-3.11693	0.00182747	0.0260074	DOWN
ANKRD18B	6.84375	-0.937026	0.327358	-2.86239	0.00420454	0.0435528	DOWN
TAPBP	21497.8	-0.506545	0.103723	-4.88365	1.04e-06	0.000124123	DOWN
HLA-B	120678	-0.504963	0.143028	-3.53052	0.000414744	0.00993615	DOWN
C4orf51	36.5415	-1.32871	0.43666	-3.04289	0.00234321	0.0299026	DOWN
OR2I1P	2003.77	-1.23357	0.279099	-4.41982	9.88e-06	0.000658655	DOWN
PSMB9	3709.13	-0.751442	0.182476	-4.11803	3.82e-05	0.00184951	DOWN
KIR3DL2	18.2656	-0.870963	0.275101	-3.16597	0.00154568	0.0232828	DOWN
HLA-DOB	327.074	-0.86904	0.168667	-5.15242	2.57e-07	4.6e-05	DOWN
KIR3DL3	0.802272	-1.9587	0.514028	-3.81049	0.000138693	0.00461602	DOWN
SERPINB10	9.72336	-1.481	0.391375	-3.7841	0.000154268	0.00496941	DOWN
CFB	197.772	-0.864639	0.244777	-3.53236	0.00041187	0.00987969	DOWN
TMEM158	1970.21	-1.21346	0.206076	-5.88841	3.9e-09	1.76e-06	DOWN
SMIM18	2.24004	-1.29445	0.299286	-4.32513	1.52e-05	0.000919963	DOWN
PCDHGA8	22.4276	-0.884664	0.237707	-3.72165	0.000197923	0.00586123	DOWN
ETV3L	87.4319	-1.12893	0.342796	-3.2933	0.000990205	0.017436	DOWN
PCDHGA11	48.0523	-0.569249	0.171134	-3.32632	0.000879998	0.0160403	DOWN
IGLL5	150.929	-1.44443	0.333091	-4.33645	1.45e-05	0.000893655	DOWN
NPIPA2	7.15893	-1.16468	0.371769	-3.13282	0.00173136	0.0251654	DOWN
CARD17	20.7808	-1.03243	0.277593	-3.71922	0.000199843	0.00589281	DOWN
SMIM35	8.47057	-0.715481	0.209877	-3.40905	0.000651897	0.0132959	DOWN
TAS2R43	1.99465	-1.09411	0.373876	-2.9264	0.00342911	0.0380526	DOWN
TAS2R30	2.58916	-1.30319	0.362019	-3.59979	0.000318472	0.00828549	DOWN
CLEC12B	4.31735	-1.07635	0.2797	-3.84825	0.000118965	0.00409504	DOWN
KLRF2	2.18065	-1.03711	0.352439	-2.94266	0.00325405	0.0369373	DOWN
CLEC5A	451.205	-0.557214	0.179713	-3.10057	0.00193148	0.0266522	DOWN
AC136428.1	22.785	-1.4422	0.361864	-3.98546	6.73e-05	0.00272682	DOWN
AL845331.1	2.03974	-1.09013	0.38824	-2.80786	0.00498714	0.0486221	DOWN
ANXA8L1	428.057	-1.10239	0.310896	-3.54585	0.000391349	0.00949494	DOWN
MTRNR2L12	79.8206	-0.732507	0.208843	-3.50745	0.000452427	0.0105345	DOWN
SPIB	972.974	-1.9828	0.322607	-6.14616	7.94e-10	4.59e-07	DOWN
CCL5	4485.72	-0.729103	0.209618	-3.47825	0.000504692	0.0111394	DOWN
H2AC19	6.22474	-0.831067	0.258592	-3.21382	0.00130984	0.0209289	DOWN
CCL23	14.6478	-0.758907	0.203777	-3.72421	0.000195929	0.00585637	DOWN
CCL4	594.258	-0.630452	0.17587	-3.58476	0.00033739	0.0086247	DOWN
CCL18	1299.9	-1.155	0.265169	-4.35573	1.33e-05	0.000831964	DOWN
PRSS2	54.7335	-2.39467	0.353281	-6.77838	1.22e-11	1.36e-08	DOWN
NEFL	50.8672	-1.44781	0.386165	-3.74919	0.000177409	0.0054833	DOWN
AC013394.1	12.7098	-0.547339	0.177448	-3.0845	0.00203892	0.0276146	DOWN
AC001226.2	9.74806	-0.728812	0.208915	-3.48856	0.000485622	0.0109001	DOWN
FAM240A	22.01	-1.1128	0.350059	-3.17891	0.00147831	0.0226931	DOWN
BX276092.9	5.44787	-1.68189	0.357504	-4.70453	2.54e-06	0.000240222	DOWN

## Sheet: Sheet3
Gene Expression Discrepancies Between High- and Low-PYCR1 Expression Subgroups
	baseMean	log2FoldChange	lfcSE	stat	pvalue	padj	change
YBX2	589.45	0.67253	0.219169	3.06855	0.00215101	0.0363006	UP
FMO3	490.541	1.78999	0.285078	6.27896	3.41e-10	2.6e-07	UP
CYB561	9266.58	0.55635	0.105261	5.28545	1.25e-07	3.11e-05	UP
MAPK8IP2	1449.25	0.823655	0.241678	3.40807	0.000654253	0.0171854	UP
ELOVL5	8786.5	0.515522	0.146786	3.51207	0.000444624	0.0134587	UP
ABCC2	208.427	0.992706	0.268928	3.69135	0.000223069	0.00852488	UP
F7	37.532	1.96797	0.289471	6.7985	1.06e-11	1.55e-08	UP
ATP2C2	644.98	1.06558	0.20758	5.13336	2.85e-07	6.46e-05	UP
FGFR2	3660.14	0.708938	0.236585	2.99655	0.0027305	0.0428918	UP
SDK2	938.029	0.947769	0.247236	3.83346	0.000126351	0.0055816	UP
PANX2	647.11	0.944824	0.22164	4.26288	2.02e-05	0.00146886	UP
SMC1B	322.648	0.718348	0.22865	3.14169	0.00167977	0.0313437	UP
ADCY2	988.558	0.853156	0.290816	2.93366	0.00334991	0.0483961	UP
BPIFB2	52.8334	1.62834	0.536049	3.03767	0.00238416	0.0390601	UP
EFR3B	665.74	1.10262	0.253309	4.35286	1.34e-05	0.00117572	UP
SLC26A3	14.6409	2.70007	0.382205	7.06444	1.61e-12	2.8e-09	UP
MLN	1.30608	1.31797	0.418993	3.14556	0.0016577	0.0310962	UP
SUSD2	2985.16	0.925087	0.229504	4.03081	5.56e-05	0.0031085	UP
UPB1	19.409	0.544803	0.176984	3.07826	0.00208216	0.0356836	UP
GGT1	28.4595	1.35838	0.257385	5.27761	1.31e-07	3.15e-05	UP
PDGFB	2609.14	0.519269	0.155945	3.32982	0.000869032	0.020305	UP
DHRS2	1444.89	1.53857	0.459397	3.3491	0.000810732	0.0193354	UP
PROKR2	58.2691	1.94955	0.439883	4.43198	9.34e-06	0.000927412	UP
PXMP4	1761.55	0.670683	0.197788	3.39092	0.000696583	0.0177372	UP
HAGHL	561.435	0.809053	0.207332	3.9022	9.53e-05	0.00457877	UP
TRPA1	84.4476	0.885466	0.250466	3.53528	0.000407348	0.0126517	UP
NDRG1	40090.1	0.577284	0.195346	2.95519	0.00312479	0.0464818	UP
PYCR3	2111.08	0.599056	0.142006	4.21853	2.46e-05	0.00173677	UP
ZFR2	40.6974	2.55399	0.334101	7.64437	2.1e-14	8.01e-11	UP
GRIN2D	429.92	0.742002	0.201634	3.67994	0.000233291	0.00880961	UP
RGS9	496.262	0.682768	0.208441	3.27559	0.00105441	0.0230064	UP
DLX4	157.398	0.713912	0.192821	3.70246	0.000213519	0.00825926	UP
CACNG1	14.3306	1.49461	0.350351	4.26604	1.99e-05	0.00146886	UP
SLC9A3R1	8130.17	0.629079	0.145146	4.33412	1.46e-05	0.00124591	UP
UGT2B10	2.80701	2.72329	0.92295	2.95063	0.00317122	0.0468696	UP
NKX3-2	109.828	0.814539	0.263919	3.08632	0.00202652	0.0350688	UP
RBM24	87.5779	0.879355	0.267098	3.29226	0.000993866	0.0222453	UP
HGD	203.527	1.59127	0.339655	4.68498	2.8e-06	0.000365921	UP
CSPG5	234.977	0.729498	0.214666	3.3983	0.000678059	0.0174974	UP
TNNC1	56.6722	1.10951	0.279679	3.96707	7.28e-05	0.00384373	UP
GRIN3B	14.3531	0.633545	0.198257	3.19558	0.00139552	0.0277214	UP
OPRD1	156.88	1.27755	0.292938	4.36116	1.29e-05	0.00115288	UP
MYCL	868.344	0.662508	0.191548	3.45871	0.00054277	0.0153939	UP
SLC5A9	47.3106	0.850007	0.215849	3.93797	8.22e-05	0.00417874	UP
NRP2	5063.59	0.559866	0.168856	3.31564	0.000914338	0.0210155	UP
ECRG4	184.309	1.0696	0.329396	3.24715	0.00116565	0.0247264	UP
PPP4R4	159.868	1.05761	0.336156	3.1462	0.00165405	0.0310787	UP
CHRNA2	4.45886	1.33701	0.457133	2.92478	0.00344702	0.0492703	UP
TBX4	51.0197	1.32194	0.32976	4.0088	6.1e-05	0.00335393	UP
ABCC11	567.455	2.53483	0.388348	6.52721	6.7e-11	7.1e-08	UP
IAPP	3.51802	3.84464	0.80253	4.79065	1.66e-06	0.000245751	UP
PHF24	230.778	0.926825	0.301325	3.07584	0.00209913	0.0358147	UP
ESX1	20.9548	2.04002	0.530484	3.84558	0.000120269	0.00540928	UP
EDN3	142.915	1.20836	0.395386	3.05616	0.0022419	0.0374651	UP
TCP11	43.6802	1.54017	0.357692	4.30585	1.66e-05	0.00132849	UP
GNMT	50.8467	0.930779	0.228169	4.07934	4.52e-05	0.00270835	UP
MIF4GD	1195.69	0.506323	0.0825398	6.13429	8.55e-10	5.19e-07	UP
PAX1	104.748	1.22948	0.36595	3.35969	0.000780287	0.0189073	UP
KIRREL2	66.7171	1.05522	0.307274	3.43415	0.000594413	0.0163335	UP
ADM2	1467.53	0.678494	0.144626	4.69137	2.71e-06	0.000359395	UP
EGLN3	3484.38	0.744533	0.249384	2.98549	0.00283127	0.0438962	UP
PLPPR3	140.763	1.25038	0.378055	3.30741	0.000941645	0.0213522	UP
NXNL2	15.4679	0.785184	0.200918	3.90799	9.31e-05	0.00452754	UP
GDPD2	47.4644	1.23512	0.308592	4.00242	6.27e-05	0.00343572	UP
GATA5	48.8471	2.22157	0.47663	4.661	3.15e-06	0.000402739	UP
PRDM12	10.5201	0.673944	0.210861	3.19615	0.00139274	0.0277214	UP
BARX1	372.645	1.24272	0.359324	3.45848	0.000543226	0.0153939	UP
CA6	180.947	1.86944	0.409795	4.56189	5.07e-06	0.000585927	UP
KRT33B	5.02364	1.7834	0.580908	3.07003	0.00214037	0.0362036	UP
SLC39A11	3650.11	0.528345	0.117815	4.48453	7.31e-06	0.000769915	UP
PLAAT2	139.835	0.990263	0.337249	2.9363	0.00332154	0.0480955	UP
MYCN	261.196	0.801292	0.24635	3.25266	0.00114331	0.0244701	UP
IL2RA	559.682	0.72415	0.215423	3.36153	0.000775124	0.018831	UP
RNF144B	4063.98	0.578006	0.15667	3.68932	0.000224856	0.00857602	UP
TTPA	77.871	0.863588	0.289023	2.98795	0.00280852	0.0435789	UP
MMP20	105.779	1.34098	0.388299	3.45349	0.000553383	0.0154964	UP
LBX1	4.59518	2.08908	0.630792	3.31184	0.000926856	0.0211713	UP
SHISAL1	559.633	1.42102	0.289621	4.90648	9.27e-07	0.000162228	UP
INHBE	9.61732	1.0186	0.284145	3.5848	0.000337335	0.0112073	UP
AMDHD1	47.2749	1.3085	0.243772	5.3677	7.97e-08	2.41e-05	UP
SORD	1753.01	0.51755	0.171449	3.01869	0.00253871	0.0407863	UP
BCL2A1	766.026	0.755033	0.23647	3.19293	0.00140835	0.0278891	UP
IMPA2	4128.04	0.627878	0.151474	4.14513	3.4e-05	0.00221798	UP
CARD14	579.478	0.571551	0.150441	3.79916	0.000145186	0.00619679	UP
EIF4A3	7789.29	0.505859	0.0690017	7.33112	2.28e-13	6.22e-10	UP
WDR45B	7947.91	0.58098	0.075643	7.68055	1.58e-14	7.55e-11	UP
ACTA1	623.645	1.40547	0.362848	3.87342	0.000107317	0.0049673	UP
LEFTY2	184.434	1.62794	0.391301	4.16033	3.18e-05	0.00209693	UP
ETNK2	904.752	0.897822	0.204387	4.39274	1.12e-05	0.00105864	UP
ABCA12	756.323	1.34916	0.342931	3.9342	8.35e-05	0.00421133	UP
SRD5A1	3578.19	0.714095	0.165886	4.30472	1.67e-05	0.00132849	UP
ADHFE1	108.438	0.720842	0.224377	3.21264	0.00131521	0.0267674	UP
ANKRD30A	37.6546	1.54707	0.451164	3.42906	0.000605677	0.0164719	UP
KLHL35	356.651	0.548456	0.171614	3.19587	0.00139408	0.0277214	UP
AKR1C2	1479.29	0.961977	0.328203	2.93105	0.00337822	0.0486903	UP
TMEM45B	372.403	1.15657	0.305629	3.78424	0.000154179	0.00650487	UP
PRKCA	1268.27	1.06314	0.195713	5.43214	5.57e-08	1.76e-05	UP
CA10	5.55075	2.02723	0.499677	4.05708	4.97e-05	0.00288896	UP
KCNMA1	1642.48	1.0161	0.261374	3.88754	0.000101263	0.0047447	UP
ART3	2101.41	1.04793	0.350002	2.99407	0.00275287	0.0429952	UP
RAB11FIP1	3143.76	0.608643	0.188136	3.23511	0.00121594	0.0254534	UP
B3GNT7	1409.9	0.973535	0.227889	4.27196	1.94e-05	0.00146147	UP
ACAN	1122.42	1.11281	0.285733	3.89457	9.84e-05	0.00465502	UP
RADIL	298.327	1.04068	0.229514	4.53427	5.78e-06	0.000637179	UP
HPD	40.7235	1.75236	0.278999	6.28089	3.37e-10	2.6e-07	UP
ALDH4A1	1969.05	0.535578	0.181088	2.95756	0.00310086	0.0462342	UP
PIP	2004.9	1.54969	0.493184	3.14222	0.00167669	0.0313169	UP
ANKLE1	157.414	0.615302	0.203176	3.02841	0.00245842	0.0399676	UP
CBS	126.803	1.21615	0.230015	5.28726	1.24e-07	3.11e-05	UP
HSF2BP	89.0446	0.55255	0.139166	3.97044	7.17e-05	0.00381078	UP
LRRC3	605.458	0.515242	0.159658	3.22716	0.00125025	0.0258676	UP
SLC2A6	782.7	0.522289	0.170007	3.07216	0.00212518	0.0360883	UP
FGFR4	844.5	0.782384	0.213657	3.66187	0.000250376	0.00921752	UP
CELF5	82.2863	1.34342	0.274839	4.88804	1.02e-06	0.000171875	UP
CCDC78	193.126	0.662628	0.206051	3.21584	0.00130062	0.0265555	UP
RBP7	866.929	0.653599	0.20703	3.15702	0.00159392	0.0303195	UP
MATN1	17.3045	0.713532	0.157224	4.53832	5.67e-06	0.000628696	UP
C4orf36	2.99976	0.702094	0.231656	3.03076	0.00243937	0.0397596	UP
TM4SF18	1314.92	0.516045	0.174395	2.95906	0.00308578	0.0462342	UP
ZDHHC19	11.8901	0.91904	0.257222	3.57294	0.00035299	0.0115463	UP
SCRG1	944.146	1.28049	0.359875	3.55814	0.000373487	0.0120514	UP
RANBP3L	164.158	1.04694	0.270687	3.86774	0.00010985	0.00506001	UP
SCGB3A2	57.8636	0.980927	0.331115	2.9625	0.0030515	0.0459468	UP
RET	505.316	0.83949	0.248614	3.37668	0.000733666	0.0182889	UP
SERPINB7	462.499	1.0889	0.369818	2.94441	0.0032357	0.0475751	UP
LDHD	239.796	0.767091	0.257044	2.98428	0.00284247	0.0440341	UP
SCNN1G	470.486	0.8737	0.262656	3.32641	0.000879721	0.020434	UP
ENDOG	81.0907	0.60259	0.167201	3.60399	0.000313369	0.0108064	UP
RBFOX3	12.8888	0.859278	0.2503	3.43299	0.000596963	0.0163507	UP
DHRS13	193.175	0.636008	0.145504	4.37107	1.24e-05	0.00111059	UP
MFSD3	1795.84	0.632402	0.156668	4.03658	5.42e-05	0.00308558	UP
ACER1	8.92027	1.01103	0.290876	3.47581	0.000509319	0.014761	UP
HID1	3386.55	0.689778	0.187083	3.68702	0.000226898	0.00861943	UP
EVPL	3496.88	0.619893	0.163561	3.78999	0.000150651	0.00638427	UP
TK1	6361.06	0.613476	0.135042	4.54284	5.55e-06	0.00061959	UP
ABCA3	3585.66	0.632651	0.155493	4.06868	4.73e-05	0.00279731	UP
SCNN1B	1557.54	0.766842	0.26093	2.93888	0.00329402	0.0480104	UP
VWA3B	27.5941	1.04312	0.238682	4.37035	1.24e-05	0.00111059	UP
STXBP6	146.212	1.1618	0.278646	4.16947	3.05e-05	0.00204292	UP
VXN	24.9174	1.26187	0.359708	3.50803	0.000451434	0.0136124	UP
RAB3B	336.432	0.843537	0.263611	3.19993	0.0013746	0.0275353	UP
KCNK9	61.9041	0.942631	0.279535	3.37214	0.000745861	0.0184722	UP
SDC2	9953.46	0.579671	0.18201	3.18484	0.00144836	0.0284159	UP
PROKR1	4.69665	0.975162	0.294431	3.31203	0.000926226	0.0211713	UP
LRRC45	2006.05	0.626821	0.144801	4.32883	1.5e-05	0.00125933	UP
CENPX	2783.73	0.622168	0.124663	4.99079	6.01e-07	0.000112426	UP
FASN	33918.5	0.925506	0.189286	4.88945	1.01e-06	0.000171875	UP
DUS1L	8008.68	0.528707	0.121491	4.35181	1.35e-05	0.00117572	UP
RAC3	1803.85	0.849867	0.172184	4.93582	7.98e-07	0.000143591	UP
ADORA2B	410.168	0.569362	0.179256	3.17626	0.00149188	0.0289716	UP
SIX2	812.768	0.763817	0.24101	3.16923	0.00152845	0.0295614	UP
GPR37	514.938	0.510597	0.167503	3.04828	0.00230158	0.0381	UP
SMR3B	166.361	3.34861	0.951116	3.52072	0.000430382	0.0131951	UP
GAA	10814.5	0.608178	0.121687	4.99787	5.8e-07	0.000109447	UP
CANT1	6185.62	0.584269	0.087668	6.66456	2.65e-11	3.37e-08	UP
ANGPTL7	15.6974	1.5318	0.36878	4.1537	3.27e-05	0.00214463	UP
KLF17	9.80831	0.870072	0.292028	2.97941	0.00288804	0.0444696	UP
FBXW10	26.2493	0.858938	0.273915	3.13579	0.00171393	0.0315186	UP
AZU1	10.6287	1.33188	0.292375	4.55539	5.23e-06	0.000600681	UP
MAB21L4	1196.7	1.02512	0.346412	2.95926	0.00308383	0.0462342	UP
MUCL1	8718.27	3.85277	0.497006	7.75195	9.05e-15	5.75e-11	UP
ABLIM3	695.324	0.677315	0.227342	2.97928	0.00288924	0.0444696	UP
CHST1	950.41	1.10917	0.257342	4.3101	1.63e-05	0.00132422	UP
UFSP1	124.081	0.505632	0.166427	3.03816	0.00238025	0.0390601	UP
PPFIA3	1197.98	0.715294	0.17188	4.16159	3.16e-05	0.00209263	UP
SHISA3	32.151	1.24162	0.305256	4.06747	4.75e-05	0.00279731	UP
NEUROG2	12.2988	1.19016	0.404838	2.93985	0.00328367	0.0479476	UP
CA8	1362.37	1.24788	0.313763	3.97714	6.97e-05	0.00376199	UP
OPLAH	1687.16	0.749924	0.174994	4.28543	1.82e-05	0.00143027	UP
TMEM52	216.658	0.767687	0.213889	3.58918	0.000331724	0.0111592	UP
EXD1	8.61136	0.887147	0.215038	4.12554	3.7e-05	0.00233557	UP
ALOX15B	832.934	1.48745	0.329803	4.5101	6.48e-06	0.000702076	UP
APOBEC3B	1020.09	0.883423	0.251292	3.51553	0.000438876	0.0133696	UP
ABCA13	540.302	1.22312	0.328213	3.7266	0.000194079	0.00774286	UP
MEIOC	60.4312	0.783821	0.207262	3.78179	0.000155704	0.0065259	UP
TMEM64	2335.85	0.666522	0.154351	4.31823	1.57e-05	0.00128438	UP
GREM2	66.5856	1.27775	0.274604	4.65308	3.27e-06	0.000412807	UP
SLC26A11	1099.92	0.551075	0.0898593	6.13264	8.64e-10	5.19e-07	UP
EDDM3B	4.76927	3.19531	0.633248	5.0459	4.51e-07	8.71e-05	UP
EDDM3A	2.29075	1.14466	0.382717	2.99087	0.00278185	0.0432707	UP
ODF3L2	11.3121	0.930477	0.295162	3.15242	0.00161921	0.0306941	UP
USH1G	29.6579	0.922423	0.285607	3.22969	0.00123924	0.0258277	UP
TEX19	3.82337	1.17322	0.270956	4.32992	1.49e-05	0.00125933	UP
CAPN12	117.884	0.531213	0.176766	3.00517	0.0026543	0.0420761	UP
PYCR1	5142.34	1.35752	0.085626	15.8541	1.32e-56	2.51e-52	UP
CHST6	576.353	0.850635	0.220964	3.84966	0.000118283	0.00534514	UP
ALYREF	5651.24	0.516206	0.101523	5.08462	3.68e-07	7.7e-05	UP
EMILIN3	294.925	1.1047	0.337445	3.2737	0.00106148	0.0231077	UP
LRRC14B	175.17	1.53162	0.34794	4.40197	1.07e-05	0.00102801	UP
MYADML2	6.421	0.879325	0.173402	5.07101	3.96e-07	8.03e-05	UP
NOTUM	209.212	1.12834	0.312474	3.611	0.000305019	0.0106338	UP
P4HB	52412	0.633162	0.0972591	6.51006	7.51e-11	7.54e-08	UP
MYBL1	2104.6	1.04758	0.21573	4.856	1.2e-06	0.000194027	UP
SLC52A2	6098.03	0.514723	0.122364	4.2065	2.59e-05	0.00181836	UP
CYP4F8	40.3396	2.09996	0.515597	4.07287	4.64e-05	0.00276725	UP
HPDL	563.106	0.950446	0.222841	4.26512	2e-05	0.00146886	UP
ZNF385C	437.297	0.731298	0.229409	3.18775	0.00143384	0.0282473	UP
P2RX2	32.838	1.15326	0.358305	3.21866	0.00128793	0.0263811	UP
RHCE	118.332	0.714395	0.192911	3.70324	0.000212867	0.00825926	UP
FZD9	441.461	1.02823	0.246831	4.16575	3.1e-05	0.00206925	UP
SHISA6	90.6024	0.913228	0.28733	3.17832	0.00148131	0.028825	UP
C9orf152	549.674	0.996889	0.323155	3.08486	0.00203647	0.035177	UP
KIF19	179.095	0.900235	0.286776	3.13916	0.00169435	0.0314248	UP
SLC6A9	2508	0.72052	0.136569	5.27586	1.32e-07	3.15e-05	UP
SIGLEC15	114.075	0.902974	0.271249	3.32895	0.000871753	0.020305	UP
FITM2	931.364	0.522375	0.130677	3.99745	6.4e-05	0.00348864	UP
DCHS2	526.699	1.00252	0.306542	3.27042	0.00107388	0.0233512	UP
DNM3	516.897	0.687948	0.208902	3.29317	0.000990646	0.0222168	UP
C1orf122	2691.52	0.579887	0.148548	3.90371	9.47e-05	0.00457228	UP
RPS6KL1	291.064	0.615766	0.20576	2.99265	0.00276571	0.0431605	UP
DCAF12L2	58.5407	1.17053	0.326743	3.58242	0.000340432	0.0112709	UP
SLC34A3	13.6865	0.793402	0.231863	3.42186	0.00062195	0.0166348	UP
TAT	34.4882	0.779508	0.254936	3.05766	0.0022307	0.037348	UP
PAPSS2	3593.3	0.690132	0.192461	3.58582	0.000336015	0.0112036	UP
MFAP3L	1568.1	0.539598	0.181494	2.97309	0.00294822	0.0449061	UP
OXLD1	1405.1	0.557327	0.128036	4.35289	1.34e-05	0.00117572	UP
SPDYC	166.759	1.36837	0.391241	3.49752	0.00046961	0.0138814	UP
MROH6	908.34	0.852201	0.195786	4.35272	1.34e-05	0.00117572	UP
CD177	68.0207	1.49673	0.30523	4.90361	9.41e-07	0.000163117	UP
PSG5	6.06995	1.3064	0.444849	2.93672	0.00331707	0.0480941	UP
MT1H	59.7921	0.912486	0.287532	3.17351	0.00150606	0.0292172	UP
DIO1	196.009	1.45523	0.368242	3.95184	7.76e-05	0.00398634	UP
GCGR	5.23442	1.13306	0.324525	3.49143	0.000480442	0.0141172	UP
SYCE3	29.2226	0.832329	0.217252	3.83117	0.000127537	0.00560401	UP
CROCC2	10.4694	1.38699	0.341453	4.06202	4.87e-05	0.00285468	UP
SPINK8	68.3904	1.9464	0.482841	4.03114	5.55e-05	0.0031085	UP
ERVH48-1	13.7537	1.18922	0.271339	4.3828	1.17e-05	0.00108992	UP
HGH1	3639.02	0.50287	0.119781	4.19825	2.69e-05	0.00186532	UP
ARHGAP8	118.318	0.534583	0.175028	3.05427	0.00225611	0.0375733	UP
RAD21L1	6.79181	1.12637	0.385218	2.92397	0.00345594	0.0492931	UP
PDF	24.0219	0.672029	0.189589	3.54466	0.000393121	0.012412	UP
BOP1	7641.41	0.598441	0.143221	4.17844	2.94e-05	0.00197748	UP
PRSS2	40.802	1.07302	0.352923	3.04037	0.00236287	0.0388783	UP
FP565260.3	108.712	0.759184	0.176692	4.29666	1.73e-05	0.001372	UP
FO681492.1	62.6724	0.935466	0.244814	3.82112	0.000132846	0.00578395	UP
AC015802.6	43.785	0.516807	0.167895	3.07816	0.00208281	0.0356836	UP
AC009879.3	15.1904	1.82201	0.297649	6.12135	9.28e-10	5.36e-07	UP
CFH	2886.48	-0.664882	0.171132	-3.88521	0.000102242	0.00477879	DOWN
CFTR	61.9254	-1.07905	0.315267	-3.42264	0.000620152	0.0166333	DOWN
PDK4	1447.45	-0.940688	0.216606	-4.34285	1.41e-05	0.00121431	DOWN
MPO	27.5105	-0.828576	0.223777	-3.70269	0.000213327	0.00825926	DOWN
STMN4	9.19858	-1.90446	0.317365	-6.00086	1.96e-09	1.04e-06	DOWN
CLCA4	35.1397	-1.5144	0.336525	-4.50011	6.79e-06	0.000731751	DOWN
IGF1	102.486	-0.759768	0.23643	-3.2135	0.00131126	0.0267441	DOWN
VSIG2	140.02	-1.30185	0.282451	-4.60911	4.04e-06	0.000476931	DOWN
HGF	249.37	-0.680487	0.203917	-3.33708	0.000846636	0.0198834	DOWN
CPS1	348.905	-0.93712	0.261582	-3.58251	0.000340307	0.0112709	DOWN
FHL1	1862.78	-0.613535	0.198735	-3.0872	0.00202054	0.0350608	DOWN
GABRA1	3.66054	-1.49608	0.474915	-3.15021	0.00163155	0.0308334	DOWN
LRRC7	67.2818	-1.1248	0.194565	-5.78108	7.42e-09	3.29e-06	DOWN
TLL1	207.413	-0.890064	0.232359	-3.83055	0.000127857	0.00560514	DOWN
CDH10	2.4642	-1.61752	0.463998	-3.48604	0.00049022	0.0143382	DOWN
PREX2	289.667	-0.698064	0.169895	-4.1088	3.98e-05	0.00247861	DOWN
ROS1	61.7771	-1.46022	0.303262	-4.81505	1.47e-06	0.000228168	DOWN
ADAMTS6	167.152	-0.559368	0.153649	-3.64057	0.000272037	0.00984391	DOWN
ELN	10805.7	-0.993848	0.296744	-3.34918	0.000810514	0.0193354	DOWN
ALX4	241.311	-1.08526	0.324352	-3.34593	0.000820085	0.0194758	DOWN
NNAT	45.2951	-0.679683	0.20284	-3.35083	0.000805687	0.0193264	DOWN
MCF2L2	79.1916	-0.561169	0.1562	-3.59263	0.000327362	0.0110884	DOWN
LAMA3	1570.58	-0.714492	0.23284	-3.0686	0.00215067	0.0363006	DOWN
ENTPD2	1244.46	-0.812879	0.224124	-3.62691	0.000286831	0.010186	DOWN
PLEKHH1	652.954	-0.501479	0.156583	-3.20265	0.00136168	0.0274205	DOWN
CHRDL2	328.888	-1.25955	0.30061	-4.18998	2.79e-05	0.00191371	DOWN
CYFIP2	1648.73	-0.514766	0.165994	-3.10111	0.00192796	0.0339171	DOWN
MSH4	12.8494	-0.730061	0.229006	-3.18796	0.00143279	0.0282473	DOWN
CAMK2B	124.18	-1.00817	0.228404	-4.41398	1.01e-05	0.000992506	DOWN
RIMBP2	19.6783	-0.885991	0.262067	-3.38079	0.00072279	0.0181166	DOWN
SNCAIP	378.802	-1.09751	0.275974	-3.97685	6.98e-05	0.00376199	DOWN
ACSM2B	1.06197	-1.12199	0.384499	-2.91805	0.00352231	0.0499038	DOWN
MAST4	1276.57	-0.68592	0.145389	-4.71783	2.38e-06	0.000334793	DOWN
ABCC9	605.295	-0.811289	0.187389	-4.32943	1.49e-05	0.00125933	DOWN
SCT	39.2161	-0.870585	0.237692	-3.66266	0.000249613	0.00920719	DOWN
TP63	704.953	-1.12905	0.290075	-3.89228	9.93e-05	0.00468756	DOWN
DHRS9	96.5896	-0.760372	0.231705	-3.28163	0.00103208	0.0226935	DOWN
PTGS2	841.996	-1.07356	0.28661	-3.74572	0.000179878	0.00726753	DOWN
NOTCH3	18937.1	-0.535623	0.16278	-3.29047	0.00100022	0.0223351	DOWN
SNCB	7.8724	-0.974559	0.295724	-3.2955	0.000982452	0.0220936	DOWN
IPCEF1	240.434	-0.570325	0.184447	-3.09208	0.00198758	0.0347189	DOWN
SEMA3A	275.832	-0.996736	0.230844	-4.31779	1.58e-05	0.00128438	DOWN
DCX	353.301	-1.5328	0.421171	-3.63936	0.000273313	0.0098527	DOWN
RBFOX1	3.27336	-1.59539	0.32197	-4.9551	7.23e-07	0.0001313	DOWN
LIPE	538.505	-0.687315	0.231275	-2.97186	0.00296004	0.0450143	DOWN
SCTR	5.86823	-0.799687	0.2436	-3.28279	0.00102786	0.0226605	DOWN
COL5A3	3077.6	-0.833702	0.195001	-4.27538	1.91e-05	0.00144972	DOWN
IGSF9B	194.682	-0.954078	0.280188	-3.40513	0.000661323	0.0172625	DOWN
ARG2	205.093	-0.550175	0.161666	-3.40316	0.000666114	0.0172827	DOWN
CACNA1S	2.22122	-1.07543	0.321848	-3.34144	0.000833444	0.0196949	DOWN
COL16A1	6611.78	-0.662878	0.187173	-3.54153	0.000397819	0.0124777	DOWN
MECOM	744.408	-0.650953	0.189222	-3.44016	0.000581377	0.0161381	DOWN
NME8	27.7484	-0.77052	0.210876	-3.6539	0.000258291	0.00947231	DOWN
FAT2	1466.04	-1.02068	0.260355	-3.92035	8.84e-05	0.00438245	DOWN
CETP	122.735	-0.517798	0.147887	-3.5013	0.000462994	0.013783	DOWN
GNAO1	204.949	-0.9379	0.192688	-4.86746	1.13e-06	0.000186815	DOWN
LAMB4	17.5459	-0.583771	0.189664	-3.07792	0.0020845	0.0356836	DOWN
SMPX	23.8797	-1.078	0.340307	-3.16774	0.00153631	0.0296833	DOWN
SLC17A6	1.92794	-2.70696	0.738224	-3.66686	0.000245547	0.00909238	DOWN
NXPE1	1.57782	-0.999333	0.29186	-3.42401	0.000617047	0.0165968	DOWN
PDE6C	20.1191	-0.599005	0.140085	-4.27602	1.9e-05	0.00144972	DOWN
TDRD1	530.794	-1.52573	0.447178	-3.41191	0.000645087	0.017103	DOWN
MAGEB2	9.92617	-4.42871	0.618777	-7.15719	8.23e-13	1.57e-09	DOWN
SLC5A4	12.0058	-0.624955	0.199778	-3.12825	0.00175848	0.031907	DOWN
PNPLA5	6.47029	-1.7619	0.554415	-3.17794	0.00148326	0.0288336	DOWN
PLEK2	542.453	-0.512002	0.150275	-3.40709	0.000656591	0.0172231	DOWN
LRRC74A	5.03846	-0.774736	0.218046	-3.55309	0.000380734	0.0122232	DOWN
GALNT16	597.099	-0.898621	0.221282	-4.06098	4.89e-05	0.00285487	DOWN
CPNE6	2.86933	-1.03759	0.34476	-3.00962	0.00261576	0.0417471	DOWN
VSIG1	65.5304	-0.697885	0.196871	-3.54489	0.000392779	0.012412	DOWN
GUCY2F	1.75935	-1.68481	0.409741	-4.11189	3.92e-05	0.00245366	DOWN
TIMP1	18841.7	-0.577619	0.134986	-4.27911	1.88e-05	0.00144289	DOWN
SGCG	14.54	-1.07608	0.244991	-4.39234	1.12e-05	0.00105864	DOWN
CCL22	497.096	-0.644566	0.213109	-3.02458	0.00248979	0.0402416	DOWN
CORO2B	168.277	-0.584152	0.186037	-3.13998	0.00168958	0.0313859	DOWN
ACSBG1	22.5107	-1.19307	0.222471	-5.36282	8.19e-08	2.41e-05	DOWN
FCER2	81.3007	-1.54414	0.358677	-4.30509	1.67e-05	0.00132849	DOWN
NOVA2	245.439	-0.552336	0.13669	-4.04079	5.33e-05	0.00305992	DOWN
EPHX3	246.141	-0.893601	0.29457	-3.03358	0.00241668	0.03952	DOWN
CEACAM5	206.03	-1.5912	0.442803	-3.59347	0.0003263	0.0110884	DOWN
HAS1	78.6444	-1.2312	0.298028	-4.13116	3.61e-05	0.00230835	DOWN
CFAP69	146.534	-0.681461	0.134914	-5.05107	4.39e-07	8.64e-05	DOWN
CAV1	4347.51	-0.544193	0.167878	-3.2416	0.00118862	0.0250741	DOWN
GALNTL5	1.12709	-1.95255	0.573326	-3.40566	0.000660039	0.0172625	DOWN
SPATA6L	53.0259	-0.602665	0.174079	-3.46202	0.000536142	0.0152829	DOWN
TYRP1	67.6617	-1.549	0.372036	-4.16359	3.13e-05	0.00208168	DOWN
ASPA	41.5616	-0.715921	0.207868	-3.44411	0.00057295	0.0159739	DOWN
MAPK10	529.151	-0.808558	0.248368	-3.25548	0.00113199	0.0243098	DOWN
TECTA	46.1483	-0.520094	0.139315	-3.73323	0.000189038	0.00755755	DOWN
P2RX3	2.28336	-0.695309	0.221001	-3.14618	0.00165416	0.0310787	DOWN
CALCA	7.86574	-1.15855	0.381143	-3.03967	0.00236837	0.0389351	DOWN
TSPAN11	306.523	-0.673278	0.181966	-3.70001	0.00021559	0.00832246	DOWN
RERGL	47.9954	-1.03652	0.305968	-3.38769	0.000704839	0.0177795	DOWN
SLCO1B3	3.15991	-2.33521	0.7158	-3.26238	0.0011048	0.0239415	DOWN
ADTRP	254.351	-1.92095	0.238382	-8.05826	7.74e-16	7.38e-12	DOWN
FHL5	48.9893	-0.646586	0.192031	-3.36709	0.000759664	0.0186799	DOWN
HDGFL1	2.29341	-1.25646	0.3583	-3.50674	0.000453638	0.0136124	DOWN
EYA4	25.9369	-0.985823	0.284415	-3.46614	0.000527988	0.0150956	DOWN
SLC22A2	3.60155	-0.931236	0.313946	-2.96623	0.00301475	0.0455748	DOWN
CLIC5	276.317	-0.583936	0.157503	-3.70746	0.000209352	0.0081643	DOWN
PDE8B	135.774	-0.864341	0.16976	-5.09156	3.55e-07	7.7e-05	DOWN
PCDHB15	113.162	-0.725461	0.185503	-3.91077	9.2e-05	0.00448714	DOWN
GABRG2	2.92772	-2.04665	0.59962	-3.41325	0.000641929	0.0170733	DOWN
CDH6	266.654	-0.664896	0.155887	-4.26524	2e-05	0.00146886	DOWN
RBP1	4936.2	-0.727221	0.232905	-3.1224	0.00179385	0.0323028	DOWN
BCHE	98.2763	-1.33807	0.290076	-4.61284	3.97e-06	0.000473423	DOWN
ADAM23	168.675	-0.706683	0.206518	-3.42189	0.000621874	0.0166348	DOWN
SLC30A3	46.3939	-0.790872	0.231479	-3.4166	0.000634076	0.016888	DOWN
IL1RL1	42.1785	-1.18081	0.26269	-4.49507	6.95e-06	0.000740938	DOWN
PRG4	327.94	-1.31726	0.325613	-4.04548	5.22e-05	0.00302663	DOWN
RPE65	10.6722	-1.2626	0.365	-3.45918	0.000541828	0.0153939	DOWN
NR5A2	147.555	-0.519144	0.137267	-3.78199	0.000155582	0.0065259	DOWN
RGS4	528.508	-0.629716	0.200272	-3.14431	0.00166479	0.0311557	DOWN
PTBP2	1377.38	-0.504621	0.114533	-4.40591	1.05e-05	0.00101459	DOWN
HSD11B1	202.544	-0.615335	0.192198	-3.20157	0.00136682	0.027466	DOWN
ATP10B	104.899	-1.44803	0.242774	-5.96452	2.45e-09	1.23e-06	DOWN
FILIP1	131.764	-0.770622	0.159919	-4.81883	1.44e-06	0.000225713	DOWN
CNR1	116.121	-0.903193	0.266664	-3.387	0.000706603	0.0178004	DOWN
ARG1	9.23002	-0.568835	0.1899	-2.99545	0.0027404	0.0429059	DOWN
CASQ2	54.5048	-0.824629	0.250869	-3.28709	0.00101228	0.0225253	DOWN
ABCG2	124.375	-0.594125	0.165288	-3.59448	0.000325043	0.0110783	DOWN
RARRES1	11419.8	-0.7872	0.269827	-2.91742	0.0035294	0.0499301	DOWN
CCND2	1962.67	-0.652536	0.149025	-4.3787	1.19e-05	0.00109987	DOWN
TGFB3	2158.67	-0.556951	0.177467	-3.13833	0.00169915	0.0314484	DOWN
KCNIP2	122.45	-0.793738	0.185299	-4.28356	1.84e-05	0.00143027	DOWN
TEK	474.391	-0.507472	0.151287	-3.35436	0.000795479	0.0191538	DOWN
INSL6	26.4654	-1.04317	0.304697	-3.42365	0.000617865	0.0165968	DOWN
PCDHB12	78.9766	-0.58571	0.186248	-3.14479	0.00166205	0.0311348	DOWN
EGR1	9141.72	-0.507087	0.171639	-2.95439	0.00313288	0.0465658	DOWN
GJA3	27.238	-0.793392	0.255818	-3.10139	0.00192611	0.0339171	DOWN
SLITRK3	5.75183	-1.16689	0.369589	-3.15726	0.0015926	0.0303195	DOWN
XPNPEP2	61.7649	-0.682909	0.218394	-3.12697	0.0017662	0.0319558	DOWN
PAEP	32.5913	-1.70582	0.322421	-5.29065	1.22e-07	3.1e-05	DOWN
OBP2A	61.3419	-1.03502	0.308631	-3.35359	0.000797695	0.0191829	DOWN
PTGFR	463.714	-1.34521	0.265886	-5.05935	4.21e-07	8.44e-05	DOWN
TAF1L	1.84077	-0.841277	0.263779	-3.18933	0.00142604	0.028181	DOWN
EGR2	1231.88	-1.07948	0.173339	-6.22757	4.74e-10	3.35e-07	DOWN
BHLHE41	2856	-0.521807	0.175238	-2.9777	0.00290422	0.0445921	DOWN
NFE2	78.1831	-1.12456	0.261233	-4.30483	1.67e-05	0.00132849	DOWN
IL13RA2	36.2625	-0.949708	0.255074	-3.72327	0.000196659	0.00779684	DOWN
PLP1	375.656	-1.49602	0.400151	-3.73865	0.000185014	0.00744351	DOWN
ACVR1C	102.441	-1.03545	0.214806	-4.82042	1.43e-06	0.000225713	DOWN
G0S2	773.764	-0.720057	0.22419	-3.21182	0.00131897	0.0267868	DOWN
RAB38	466.8	-1.07272	0.196181	-5.46798	4.55e-08	1.47e-05	DOWN
MOGAT1	8.46461	-1.09589	0.29416	-3.7255	0.000194926	0.00774426	DOWN
FAM124B	92.5153	-0.514602	0.151198	-3.40349	0.000665311	0.0172827	DOWN
PI3	1364.83	-1.75913	0.373082	-4.71513	2.42e-06	0.000336241	DOWN
PCK1	65.5183	-1.15651	0.39375	-2.93718	0.00331216	0.0480941	DOWN
MAGEA10	43.7692	-3.98752	0.703262	-5.67004	1.43e-08	5.79e-06	DOWN
COL21A1	181.283	-1.14213	0.220142	-5.18818	2.12e-07	4.88e-05	DOWN
PLGLB2	3.23561	-0.694071	0.212914	-3.25987	0.00111464	0.0240183	DOWN
PCSK2	9.13537	-2.31163	0.40544	-5.70153	1.19e-08	5.03e-06	DOWN
MMP24	98.0257	-0.801529	0.196121	-4.08691	4.37e-05	0.00266348	DOWN
ID1	1122.25	-0.688586	0.199143	-3.45774	0.000544725	0.0153939	DOWN
FAM83C	8.40417	-2.45046	0.507876	-4.82491	1.4e-06	0.000222589	DOWN
SSX1	15.4652	-2.71465	0.826054	-3.28629	0.00101518	0.0225371	DOWN
NXF5	2.18732	-1.1787	0.379091	-3.10928	0.00187543	0.0333003	DOWN
ZC4H2	776.665	-0.538209	0.168179	-3.20022	0.00137322	0.0275353	DOWN
MASP1	47.8079	-1.16328	0.283583	-4.10208	4.09e-05	0.00253512	DOWN
PTPRB	773.902	-0.529195	0.146448	-3.61354	0.000302049	0.0105828	DOWN
TUBA4A	4786.22	-0.553489	0.168267	-3.28934	0.00100421	0.0223718	DOWN
VIL1	19.2379	-1.70083	0.345099	-4.92853	8.29e-07	0.000146293	DOWN
KRT17	33705.1	-1.0396	0.293865	-3.53768	0.000403658	0.0125899	DOWN
HOXD3	52.9368	-0.9078	0.180272	-5.03573	4.76e-07	9.08e-05	DOWN
HOXD10	80.0713	-0.668058	0.199745	-3.34455	0.000824158	0.0195212	DOWN
ALDH1A2	98.851	-0.662905	0.197008	-3.36487	0.000765795	0.0187268	DOWN
TPH1	34.0347	-0.797163	0.165214	-4.82504	1.4e-06	0.000222589	DOWN
AIPL1	4.31833	-1.95227	0.406411	-4.80369	1.56e-06	0.000235757	DOWN
PRRG3	115.204	-1.11856	0.303282	-3.68819	0.000225855	0.0085969	DOWN
KCNA5	18.8487	-0.71643	0.209932	-3.41267	0.000643295	0.0170859	DOWN
ANGPTL8	3.94376	-0.680189	0.217278	-3.1305	0.0017451	0.031846	DOWN
DPP6	34.985	-1.89185	0.338675	-5.58603	2.32e-08	7.9e-06	DOWN
GALNT15	415.175	-0.899044	0.197594	-4.54995	5.37e-06	0.000609093	DOWN
AOC3	1178.52	-0.596574	0.170156	-3.50604	0.000454826	0.0136162	DOWN
CKMT2	89.4764	-0.698979	0.194336	-3.59676	0.000322209	0.0110117	DOWN
CHD1L	30.5927	-0.511473	0.162945	-3.13893	0.00169566	0.0314248	DOWN
RAI2	400.807	-0.67625	0.178417	-3.79027	0.000150486	0.00638427	DOWN
ABHD12B	22.315	-0.967535	0.229103	-4.22315	2.41e-05	0.00171425	DOWN
RGS22	25.5913	-0.787821	0.212434	-3.70855	0.000208446	0.00816235	DOWN
SLC14A2	10.3591	-0.661906	0.221948	-2.98226	0.00286132	0.0442542	DOWN
PDE6A	26.7854	-0.849572	0.23944	-3.54816	0.000387928	0.0123339	DOWN
ATP8A2	168.827	-1.09045	0.22751	-4.79297	1.64e-06	0.000245751	DOWN
CHI3L1	21689.9	-0.899503	0.264939	-3.39513	0.000685962	0.0176298	DOWN
DCLK1	1005.42	-1.30622	0.205709	-6.34985	2.16e-10	1.96e-07	DOWN
KL	62.4884	-0.616462	0.185187	-3.32885	0.000872042	0.020305	DOWN
IRS4	18.4304	-3.00575	0.505732	-5.94336	2.79e-09	1.37e-06	DOWN
SPINK5	201.721	-1.29641	0.344945	-3.75832	0.000171057	0.00695536	DOWN
ADAM20	3.31645	-0.751444	0.226081	-3.32378	0.00088806	0.0205526	DOWN
NGF	66.5503	-0.834343	0.242697	-3.4378	0.000586469	0.0162186	DOWN
FST	826.723	-0.776952	0.219864	-3.53379	0.000409652	0.0126981	DOWN
ERN2	18.1004	-1.48384	0.333091	-4.45476	8.4e-06	0.000861104	DOWN
PRH2	15.802	-0.946594	0.18195	-5.20249	1.97e-07	4.57e-05	DOWN
MYBPC3	11.3162	-0.693168	0.205314	-3.37614	0.000735103	0.0183008	DOWN
SPOCD1	270.511	-0.683836	0.212393	-3.21967	0.00128339	0.0263375	DOWN
DSG1	1986.79	-1.44086	0.440957	-3.26756	0.00108478	0.0235613	DOWN
TCN1	334.843	-1.94253	0.394041	-4.92975	8.23e-07	0.000146293	DOWN
CD36	2378.12	-0.997148	0.235277	-4.23819	2.25e-05	0.00161542	DOWN
CSN2	13.8253	-4.2179	0.672751	-6.26963	3.62e-10	2.65e-07	DOWN
ITGA7	844.312	-0.926525	0.192658	-4.80917	1.52e-06	0.000231221	DOWN
EGR4	28.4097	-1.12334	0.297153	-3.78036	0.000156601	0.00652613	DOWN
BCO1	32.0425	-0.833002	0.285238	-2.92037	0.00349613	0.0496434	DOWN
CHAD	62.057	-0.923366	0.249646	-3.6987	0.000216706	0.00834865	DOWN
IL33	660.041	-1.63536	0.257836	-6.34262	2.26e-10	1.96e-07	DOWN
CAPN11	41.0298	-0.533771	0.15697	-3.40046	0.000672726	0.0173833	DOWN
HCRTR2	12.6066	-1.79874	0.390291	-4.60872	4.05e-06	0.000476931	DOWN
PI15	2175.66	-1.23196	0.288684	-4.26752	1.98e-05	0.00146886	DOWN
TMPRSS4	410.131	-2.1429	0.362877	-5.90531	3.52e-09	1.68e-06	DOWN
TRPC6	194.186	-0.747983	0.147951	-5.05561	4.29e-07	8.52e-05	DOWN
ARHGAP20	101.771	-0.577824	0.180553	-3.20031	0.00137281	0.0275353	DOWN
CYP19A1	40.7967	-0.989964	0.267856	-3.69588	0.000219128	0.00842492	DOWN
EMILIN1	5343.29	-0.629345	0.195063	-3.22637	0.00125372	0.0258749	DOWN
CH25H	142.613	-0.615316	0.18914	-3.25322	0.00114104	0.0244701	DOWN
RBP4	470.681	-1.99108	0.295537	-6.73715	1.62e-11	2.2e-08	DOWN
OIT3	29.9402	-0.75996	0.21708	-3.50083	0.000463805	0.013783	DOWN
SHF	409.916	-0.619884	0.171079	-3.62337	0.000290785	0.0102847	DOWN
ARHGAP24	357.738	-0.597716	0.136658	-4.3738	1.22e-05	0.00110879	DOWN
TMEM132B	37.0311	-0.842455	0.25058	-3.36203	0.000773728	0.018831	DOWN
DHH	29.2129	-0.785829	0.211219	-3.72044	0.000198876	0.0078684	DOWN
SRRM4	3.16789	-1.32747	0.415352	-3.19601	0.00139341	0.0277214	DOWN
SSTR1	13.6541	-1.67599	0.308657	-5.42993	5.64e-08	1.76e-05	DOWN
PELI2	508.261	-0.932947	0.202248	-4.61289	3.97e-06	0.000473423	DOWN
RDH12	14.8318	-0.699937	0.181739	-3.85132	0.000117483	0.00532162	DOWN
KCNH5	13.1254	-1.84066	0.422395	-4.35767	1.31e-05	0.00116597	DOWN
STON2	619.259	-1.27391	0.240321	-5.30087	1.15e-07	3.05e-05	DOWN
HDC	45.8744	-1.0437	0.263234	-3.96491	7.34e-05	0.00384672	DOWN
CCDC33	32.1631	-0.833674	0.275488	-3.02617	0.00247672	0.0401283	DOWN
NTRK3	702.956	-0.960589	0.306774	-3.13126	0.00174058	0.031846	DOWN
SH3GL3	81.3873	-0.99384	0.323184	-3.07516	0.00210393	0.0358157	DOWN
SPATA22	7.00952	-1.56987	0.340225	-4.61419	3.95e-06	0.000473423	DOWN
STAC2	6885.77	-1.0284	0.31899	-3.22391	0.00126452	0.0260133	DOWN
IL19	18.1692	-1.20512	0.255337	-4.71971	2.36e-06	0.000334793	DOWN
KLK3	6.59852	-1.93997	0.471627	-4.11337	3.9e-05	0.00244603	DOWN
MYOM3	72.9466	-1.12607	0.193233	-5.82753	5.63e-09	2.55e-06	DOWN
RXRG	11.2459	-0.834579	0.276124	-3.02248	0.00250715	0.0404496	DOWN
RGS5	5047.92	-1.22096	0.197479	-6.18274	6.3e-10	4.14e-07	DOWN
CASQ1	27.11	-0.760698	0.201744	-3.77062	0.000162844	0.00667837	DOWN
AQP10	0.978848	-1.60679	0.521772	-3.07948	0.00207361	0.0356572	DOWN
TRIM43B	0.787617	-2.45153	0.709823	-3.45372	0.000552914	0.0154964	DOWN
ADGRG7	11.0484	-1.80685	0.549755	-3.28665	0.00101387	0.0225345	DOWN
PHLDB2	1429.1	-0.658918	0.174503	-3.77598	0.000159382	0.00659308	DOWN
TAGLN3	48.7537	-1.28706	0.372152	-3.45843	0.000543328	0.0153939	DOWN
TM4SF19	14.8215	-1.27438	0.248987	-5.11826	3.08e-07	6.92e-05	DOWN
SLC10A6	35.0989	-0.792982	0.196628	-4.0329	5.51e-05	0.00309911	DOWN
SHISAL2B	1.69916	-1.37863	0.358657	-3.84386	0.000121115	0.00543452	DOWN
PIK3R1	7464.86	-0.649351	0.161004	-4.03314	5.5e-05	0.00309911	DOWN
LIX1	20.4081	-1.02257	0.316987	-3.22592	0.0012557	0.0258877	DOWN
TSLP	41.1449	-1.08582	0.259617	-4.1824	2.88e-05	0.00195916	DOWN
GABRB2	77.4045	-1.06803	0.269465	-3.96353	7.38e-05	0.00385836	DOWN
LRRTM2	19.9185	-0.94796	0.214978	-4.40957	1.04e-05	0.00100776	DOWN
GFRA3	488.037	-0.931511	0.318523	-2.92447	0.00345047	0.0492703	DOWN
LGSN	14.9232	-2.33343	0.440995	-5.29128	1.21e-07	3.1e-05	DOWN
VIP	3.39482	-0.695739	0.238125	-2.92174	0.00348079	0.0495206	DOWN
SPIN2A	6.55854	-0.583203	0.172085	-3.38904	0.000701366	0.0177702	DOWN
LPAR4	28.2242	-0.663379	0.183599	-3.6132	0.000302444	0.0105828	DOWN
NXF3	15.2648	-1.01543	0.237914	-4.26806	1.97e-05	0.00146886	DOWN
HTR2C	8.42172	-2.69278	0.445719	-6.04142	1.53e-09	8.32e-07	DOWN
HMCN2	158.599	-0.769913	0.244771	-3.14544	0.00165835	0.0310962	DOWN
FAM13C	96.2524	-0.523797	0.17486	-2.99552	0.00273976	0.0429059	DOWN
NPFFR1	107.933	-0.675689	0.219444	-3.0791	0.00207629	0.0356711	DOWN
SLC5A12	10.7732	-1.88365	0.351442	-5.35976	8.33e-08	2.41e-05	DOWN
PAMR1	248.343	-0.673038	0.186051	-3.61748	0.000297482	0.0104668	DOWN
GLYAT	9.53485	-1.37018	0.334613	-4.09483	4.22e-05	0.00259058	DOWN
ADAM33	148.984	-0.830456	0.229101	-3.62484	0.000289137	0.0102488	DOWN
FEZ1	312.981	-0.537445	0.176199	-3.05021	0.00228682	0.0378884	DOWN
CDH22	18.8272	-1.19838	0.324495	-3.69307	0.000221567	0.00848452	DOWN
HMGA2	104.918	-1.25665	0.321163	-3.91282	9.12e-05	0.00446068	DOWN
PCDH15	4.87664	-1.87279	0.400649	-4.67438	2.95e-06	0.000382503	DOWN
CDH8	41.6979	-0.855939	0.257109	-3.3291	0.000871286	0.020305	DOWN
FAM124A	409.322	-0.953303	0.170497	-5.59131	2.25e-08	7.81e-06	DOWN
LYPD1	100.175	-0.68928	0.231625	-2.97585	0.00292178	0.0446572	DOWN
VEGFC	590.912	-0.59774	0.16663	-3.58723	0.000334208	0.011201	DOWN
CCDC102B	293.69	-0.573996	0.129467	-4.43354	9.27e-06	0.000927412	DOWN
PPP1R1C	20.0314	-1.16176	0.318796	-3.6442	0.000268227	0.00976162	DOWN
SACS	1909.57	-0.610303	0.150915	-4.04401	5.25e-05	0.00302725	DOWN
ASTN1	76.3156	-0.997762	0.283916	-3.51428	0.000440945	0.0133898	DOWN
GUCY1A2	558.318	-0.72449	0.213847	-3.38789	0.000704316	0.0177795	DOWN
GRIA4	24.8436	-0.939128	0.286599	-3.2768	0.00104989	0.0229604	DOWN
BMP3	19.9167	-1.24983	0.352256	-3.54807	0.000388061	0.0123339	DOWN
CNTNAP4	10.4549	-2.06275	0.443429	-4.65181	3.29e-06	0.000412807	DOWN
RAB3C	51.1818	-1.00778	0.274666	-3.6691	0.000243406	0.00904821	DOWN
SCN3A	31.0511	-0.951912	0.226923	-4.19486	2.73e-05	0.0018797	DOWN
CACNA2D1	538.461	-0.541632	0.183257	-2.95559	0.00312068	0.046457	DOWN
THY1	6525.72	-0.601984	0.164804	-3.65273	0.000259465	0.00949711	DOWN
NRGN	246.422	-0.741059	0.16144	-4.59031	4.43e-06	0.000514651	DOWN
CDH12	24.5001	-2.80806	0.39044	-7.19205	6.38e-13	1.35e-09	DOWN
ABCA6	236.242	-0.622891	0.194073	-3.20957	0.00132932	0.0268824	DOWN
ASZ1	5.38761	-2.50531	0.588557	-4.25671	2.07e-05	0.0014986	DOWN
WNT7A	10.6067	-1.35715	0.342291	-3.96491	7.34e-05	0.00384672	DOWN
APCDD1	2105.62	-1.03755	0.196535	-5.2792	1.3e-07	3.15e-05	DOWN
PTPRN2	219.123	-0.567743	0.194143	-2.92435	0.00345177	0.0492703	DOWN
GRIA1	6.84991	-1.30072	0.379923	-3.42362	0.00061792	0.0165968	DOWN
LRGUK	51.4319	-0.523135	0.15742	-3.32317	0.000889994	0.0205723	DOWN
SPAG17	49.8458	-0.843984	0.242022	-3.48723	0.000488057	0.0142968	DOWN
UGT2B4	2.38983	-1.33733	0.450459	-2.9688	0.00298961	0.0452834	DOWN
CXCL13	3012.45	-1.01098	0.295138	-3.42543	0.00061383	0.0165804	DOWN
NAA11	4.68288	-1.90068	0.638765	-2.97556	0.00292452	0.0446572	DOWN
TSPAN7	364.927	-0.607519	0.197566	-3.07502	0.00210491	0.0358157	DOWN
FGF18	55.4557	-0.833708	0.211406	-3.94364	8.03e-05	0.00410814	DOWN
SH3RF2	424.453	-0.785873	0.227438	-3.45533	0.000549624	0.0154638	DOWN
HKDC1	28.7858	-1.29716	0.289839	-4.47547	7.62e-06	0.000798898	DOWN
UNC5D	12.9307	-1.92377	0.444605	-4.32692	1.51e-05	0.00126119	DOWN
LHFPL4	8.32985	-2.02285	0.346215	-5.84275	5.13e-09	2.39e-06	DOWN
SST	2.20539	-3.14888	0.736421	-4.27592	1.9e-05	0.00144972	DOWN
TIMP4	84.9341	-1.31609	0.258602	-5.08924	3.6e-07	7.7e-05	DOWN
NRG1	319.867	-1.00952	0.255346	-3.95352	7.7e-05	0.00397739	DOWN
STEAP2	847.69	-0.685464	0.175582	-3.90396	9.46e-05	0.00457228	DOWN
C1orf158	1.95619	-1.19116	0.403334	-2.95328	0.00314414	0.0466605	DOWN
KCNJ15	245.504	-0.692494	0.209128	-3.31135	0.000928475	0.0211713	DOWN
TRIM63	8.87866	-0.962964	0.321282	-2.99725	0.00272427	0.0428918	DOWN
DNAH3	63.9275	-1.00134	0.259163	-3.86375	0.00011166	0.00511572	DOWN
PLA2G2F	6.90676	-1.99157	0.485804	-4.09953	4.14e-05	0.00254666	DOWN
CDA	132.421	-0.595587	0.18347	-3.24623	0.00116943	0.0247789	DOWN
MPZ	332.131	-0.959223	0.284041	-3.37705	0.000732666	0.0182879	DOWN
CLIC6	306.937	-0.795045	0.21964	-3.61976	0.000294882	0.0103944	DOWN
ACTC1	18.813	-1.28072	0.314507	-4.07215	4.66e-05	0.00276725	DOWN
PADI4	7.89239	-1.01101	0.277001	-3.64986	0.000262387	0.00958567	DOWN
OR3A3	2.1516	-1.1554	0.365887	-3.15781	0.00158959	0.0303134	DOWN
PLXDC1	1117.94	-0.703955	0.162891	-4.32164	1.55e-05	0.00127856	DOWN
CD300LG	65.3521	-1.03192	0.312948	-3.2974	0.000975828	0.0219766	DOWN
ITIH3	39.0043	-0.549666	0.175547	-3.13116	0.00174118	0.031846	DOWN
LRRC38	3.81654	-1.13631	0.361896	-3.13986	0.00169026	0.0313859	DOWN
ALPL	2487.13	-0.660188	0.223694	-2.9513	0.00316438	0.0468151	DOWN
IL23R	5.66007	-0.9861	0.248167	-3.97354	7.08e-05	0.00379326	DOWN
CADM3	159.101	-1.53006	0.324337	-4.7175	2.39e-06	0.000334793	DOWN
LRRTM1	3.10327	-1.40297	0.396606	-3.53743	0.000404038	0.0125899	DOWN
VSNL1	1069.35	-0.762343	0.24168	-3.15435	0.00160855	0.0305528	DOWN
MSX1	207.944	-0.69781	0.178229	-3.91525	9.03e-05	0.00442739	DOWN
S100A12	11.7976	-0.922658	0.288932	-3.19334	0.00140638	0.0278791	DOWN
LMOD3	29.6894	-0.831116	0.163399	-5.08642	3.65e-07	7.7e-05	DOWN
RETNLB	1.84815	-1.24056	0.365553	-3.39365	0.000689672	0.0177013	DOWN
GRIK3	102.651	-0.979178	0.250989	-3.90128	9.57e-05	0.00458066	DOWN
HEYL	965.92	-0.618059	0.161256	-3.83278	0.000126703	0.0055816	DOWN
CLDN19	15.4892	-1.06894	0.330711	-3.23225	0.0012282	0.0256536	DOWN
EMCN	626.337	-0.537018	0.147995	-3.62861	0.000284949	0.010176	DOWN
ADAD1	1.45969	-2.08008	0.566835	-3.66965	0.000242888	0.00904821	DOWN
ASB5	1.80993	-1.24051	0.410272	-3.02364	0.00249753	0.0403285	DOWN
STARD4	532.414	-0.512383	0.143226	-3.57745	0.000346967	0.011408	DOWN
F2RL2	768.617	-0.729664	0.248387	-2.93761	0.00330753	0.0480941	DOWN
EBF1	527.486	-0.818449	0.16221	-5.04561	4.52e-07	8.71e-05	DOWN
TLR3	486.152	-0.526116	0.159733	-3.29372	0.000988704	0.022208	DOWN
FOXQ1	404.213	-0.854683	0.28247	-3.02574	0.00248022	0.0401509	DOWN
IL22RA2	210.992	-1.67679	0.298255	-5.62199	1.89e-08	6.92e-06	DOWN
STEAP1	642.028	-0.827071	0.173672	-4.76227	1.91e-06	0.000276553	DOWN
SLC30A8	28.4177	-1.52819	0.381207	-4.0088	6.1e-05	0.00335393	DOWN
CA3	195.207	-1.25811	0.271476	-4.63434	3.58e-06	0.000443419	DOWN
OSR2	584.638	-0.611889	0.208197	-2.939	0.00329276	0.0480104	DOWN
C9orf24	26.9551	-0.771081	0.212449	-3.62949	0.000283977	0.0101723	DOWN
DIRAS2	58.0892	-0.997798	0.284815	-3.50332	0.000459494	0.0137129	DOWN
ZMAT4	32.6127	-1.21639	0.306679	-3.96634	7.3e-05	0.00384482	DOWN
TMEM71	389.953	-0.674798	0.220946	-3.05413	0.00225715	0.0375733	DOWN
SHOC1	24.4878	-0.906684	0.268758	-3.37361	0.000741907	0.0184461	DOWN
AQP3	4014.42	-0.971452	0.26925	-3.60799	0.000308578	0.0106982	DOWN
LRFN5	38.8711	-0.894438	0.216335	-4.13451	3.56e-05	0.00228402	DOWN
LRRC18	2.63266	-1.07372	0.322973	-3.32449	0.000885791	0.0205271	DOWN
FOLR2	619.631	-0.638778	0.200447	-3.18677	0.00143873	0.0282852	DOWN
HEPACAM	8.63722	-1.23251	0.360318	-3.4206	0.000624822	0.0166648	DOWN
SSX5	1.10019	-2.7715	0.882644	-3.14	0.00168946	0.0313859	DOWN
CLEC1B	4.77493	-0.788164	0.269598	-2.92348	0.00346146	0.0493349	DOWN
TMEM52B	91.4548	-0.518729	0.169682	-3.05707	0.00223511	0.0373891	DOWN
GLB1L3	36.1196	-1.0375	0.29076	-3.56823	0.000359402	0.0116959	DOWN
ADAMTS15	438.111	-0.723703	0.229031	-3.15985	0.0015785	0.0301624	DOWN
AVPR1A	351.869	-0.900807	0.160436	-5.61473	1.97e-08	6.95e-06	DOWN
SCN3B	54.6301	-0.929889	0.206167	-4.51038	6.47e-06	0.000702076	DOWN
CYYR1	2015.75	-0.711089	0.195298	-3.64104	0.000271534	0.00984391	DOWN
RAG1	90.261	-0.53877	0.160833	-3.34987	0.000808491	0.0193354	DOWN
WDR72	80.4299	-2.28932	0.449517	-5.09284	3.53e-07	7.7e-05	DOWN
CRABP1	3574.87	-1.09375	0.357074	-3.06309	0.00219065	0.0368718	DOWN
MFAP4	1670.74	-0.666367	0.227364	-2.93084	0.00338049	0.0486903	DOWN
MC4R	4.99113	-1.54625	0.344108	-4.49349	7.01e-06	0.000742315	DOWN
SERPINB12	4.09165	-1.09505	0.354217	-3.09146	0.00199174	0.0347189	DOWN
TVP23A	56.9515	-0.51115	0.160688	-3.181	0.00146769	0.0286184	DOWN
LDHAL6A	5.7585	-1.07723	0.257575	-4.18221	2.89e-05	0.00195916	DOWN
PLIN1	711.579	-1.23007	0.339112	-3.62732	0.000286374	0.010186	DOWN
CACNG2	2.5119	-2.89996	0.476896	-6.08091	1.2e-09	6.7e-07	DOWN
MS4A6E	2.00096	-1.44812	0.394375	-3.67194	0.000240717	0.00900092	DOWN
TCP10L2	2.00255	-1.31687	0.38357	-3.4332	0.000596502	0.0163507	DOWN
ISLR2	80.9957	-0.749416	0.195531	-3.83272	0.000126735	0.0055816	DOWN
LOXHD1	22.576	-0.562946	0.162322	-3.46809	0.000524173	0.0150769	DOWN
IGF2	106.766	-1.95603	0.298719	-6.54808	5.83e-11	6.54e-08	DOWN
OR51B5	4.47497	-2.30139	0.462673	-4.97411	6.55e-07	0.000120193	DOWN
GPD1	511	-1.22527	0.298595	-4.10346	4.07e-05	0.00252833	DOWN
KIR3DL1	7.63216	-1.06985	0.314521	-3.40153	0.00067009	0.0173387	DOWN
PLIN4	1706.52	-1.24299	0.317124	-3.91957	8.87e-05	0.00438245	DOWN
KLK2	17.7112	-2.06255	0.361745	-5.70167	1.19e-08	5.03e-06	DOWN
IGFBP6	482.51	-0.646385	0.190499	-3.39311	0.000691043	0.0177126	DOWN
PTGDR	51.8803	-0.642419	0.183961	-3.49214	0.00047916	0.0141012	DOWN
GNG4	1283.52	-1.11243	0.313582	-3.5475	0.000388905	0.0123401	DOWN
KCNV2	5.58142	-0.705188	0.224761	-3.1375	0.00170398	0.0314684	DOWN
SFTPC	3.12328	-1.60008	0.493909	-3.23963	0.00119686	0.0251921	DOWN
BMP1	3143.62	-0.658014	0.140142	-4.69533	2.66e-06	0.000354971	DOWN
CAVIN2	206.022	-0.793739	0.196664	-4.03602	5.44e-05	0.00308558	DOWN
CA7	2.62596	-0.970581	0.327786	-2.96102	0.00306618	0.0461088	DOWN
NSG1	257.489	-1.16217	0.299779	-3.87675	0.000105859	0.00492373	DOWN
SLC35G2	173.773	-0.532761	0.132252	-4.02839	5.62e-05	0.00312819	DOWN
VCX3A	9.22886	-3.50934	0.770968	-4.55186	5.32e-06	0.000607189	DOWN
ADRB2	123.625	-0.708246	0.218442	-3.24226	0.00118585	0.0250433	DOWN
IL1RAPL1	2.25348	-1.3126	0.321712	-4.08006	4.5e-05	0.00270835	DOWN
DRD5	2.40432	-1.41177	0.40776	-3.46227	0.000535642	0.0152829	DOWN
NRG4	58.4294	-0.994463	0.225014	-4.41957	9.89e-06	0.00097271	DOWN
NSG2	6.65514	-1.5712	0.294289	-5.33897	9.35e-08	2.58e-05	DOWN
HOXD4	43.6011	-0.80608	0.22443	-3.59167	0.000328563	0.0111094	DOWN
FABP4	2333.17	-1.10903	0.370321	-2.99478	0.0027464	0.0429294	DOWN
EMX2	65.756	-0.602186	0.194775	-3.0917	0.00199011	0.0347189	DOWN
KRT78	29.8923	-1.25021	0.346134	-3.61192	0.000303941	0.0106157	DOWN
METTL7B	174.406	-0.912629	0.259013	-3.52349	0.000425901	0.0131423	DOWN
KRT6C	269.32	-1.86349	0.390565	-4.77126	1.83e-06	0.000268556	DOWN
KRT83	222.763	-1.20388	0.342002	-3.52011	0.000431374	0.0132043	DOWN
CDH2	899.193	-0.912536	0.275557	-3.31161	0.00092761	0.0211713	DOWN
GTSF1	65.6728	-0.943705	0.259154	-3.64148	0.000271076	0.00984391	DOWN
TPD52L3	1.03896	-2.0566	0.509161	-4.03919	5.36e-05	0.00306464	DOWN
S1PR1	1034.37	-0.597164	0.13982	-4.27093	1.95e-05	0.00146147	DOWN
SOX7	272.341	-0.795996	0.148832	-5.3483	8.88e-08	2.53e-05	DOWN
C8orf74	1.35567	-1.67886	0.555078	-3.02455	0.00249004	0.0402416	DOWN
GRIK1	18.3516	-0.580375	0.147178	-3.94334	8.04e-05	0.00410814	DOWN
NPTX1	66.92	-1.02853	0.267387	-3.8466	0.000119767	0.0053994	DOWN
KCNK3	219.45	-0.837166	0.279807	-2.99195	0.00277205	0.0431888	DOWN
PDE7B	166.737	-0.877773	0.172517	-5.08804	3.62e-07	7.7e-05	DOWN
MCC	1476.59	-0.687445	0.171904	-3.99901	6.36e-05	0.00347559	DOWN
KNDC1	66.0319	-1.05089	0.346931	-3.0291	0.00245284	0.0399451	DOWN
PRND	94.2586	-0.82005	0.265482	-3.08891	0.00200893	0.0349227	DOWN
AQP4	87.1051	-0.970348	0.307376	-3.15688	0.00159468	0.0303195	DOWN
SCG2	163.281	-0.959095	0.228306	-4.20092	2.66e-05	0.00185017	DOWN
MAL	199.787	-1.02053	0.278425	-3.66537	0.000246985	0.00912792	DOWN
GAP43	35.9685	-0.884369	0.247054	-3.57965	0.000344051	0.0113536	DOWN
CCL11	96.4831	-0.721676	0.232893	-3.09875	0.00194339	0.0340986	DOWN
ZNF738	738.082	-0.543669	0.157817	-3.44493	0.0005712	0.0159484	DOWN
LVRN	27.4349	-0.797802	0.237637	-3.35723	0.00078728	0.0190526	DOWN
LRRN3	69.4155	-0.687794	0.225068	-3.05594	0.00224358	0.0374651	DOWN
ADAMTS20	8.1915	-1.72316	0.404131	-4.26388	2.01e-05	0.00146886	DOWN
ABCD2	117.422	-0.709135	0.204049	-3.47532	0.000510254	0.0147656	DOWN
PLAC8L1	20.1438	-0.506181	0.171111	-2.9582	0.00309437	0.0462342	DOWN
XCR1	99.771	-0.754882	0.233944	-3.22676	0.00125201	0.0258676	DOWN
NWD2	15.0148	-1.26311	0.374566	-3.37221	0.000745688	0.0184722	DOWN
CD248	2683.76	-0.558291	0.153783	-3.63039	0.000282991	0.0101631	DOWN
P2RY14	116.926	-0.596716	0.15475	-3.856	0.000115257	0.00524571	DOWN
SLC22A1	24.4513	-0.933397	0.174688	-5.34323	9.13e-08	2.56e-05	DOWN
ABO	331.845	-1.05511	0.261229	-4.03902	5.37e-05	0.00306464	DOWN
PCSK1	116.209	-1.10418	0.236296	-4.67288	2.97e-06	0.000382692	DOWN
TEX26	1.17814	-1.27534	0.403482	-3.16084	0.00157318	0.0301303	DOWN
TMPRSS7	1.53752	-1.17361	0.389644	-3.01201	0.00259527	0.0414852	DOWN
CRYBG2	286.928	-0.691861	0.206881	-3.34425	0.000825068	0.0195212	DOWN
GPX2	62.2973	-1.97827	0.27433	-7.21129	5.54e-13	1.32e-09	DOWN
CIDEA	71.8552	-1.26046	0.375613	-3.35575	0.000791505	0.0191063	DOWN
DCAF4L2	13.0542	-3.46444	0.884835	-3.91535	9.03e-05	0.00442739	DOWN
MAMSTR	186.116	-0.523929	0.167422	-3.1294	0.00175165	0.0318844	DOWN
GCNT4	101.435	-0.634059	0.178523	-3.55169	0.000382761	0.0122471	DOWN
C19orf18	43.726	-0.594924	0.175467	-3.39053	0.000697584	0.0177372	DOWN
SCN4B	322.498	-0.637511	0.203486	-3.13294	0.00173064	0.0317841	DOWN
ZDHHC22	2.2455	-1.19202	0.339916	-3.50681	0.000453517	0.0136124	DOWN
CLVS1	14.1718	-0.707289	0.213097	-3.31909	0.000903101	0.0208248	DOWN
LRRN4CL	71.2155	-0.687528	0.219821	-3.12768	0.00176195	0.0319188	DOWN
UBE2U	10.5235	-1.66691	0.489317	-3.4066	0.000657769	0.0172303	DOWN
RBM44	19.9067	-0.505383	0.161522	-3.12888	0.00175473	0.0318844	DOWN
ZBED2	148.568	-0.798182	0.24649	-3.23819	0.0012029	0.0252636	DOWN
NHLH2	3.38214	-1.08933	0.360679	-3.02022	0.00252591	0.040649	DOWN
C12orf54	12.1204	-0.711926	0.236999	-3.00392	0.00266524	0.0421794	DOWN
TSPYL6	1.45286	-1.4991	0.385469	-3.88903	0.000100647	0.0047391	DOWN
VN1R1	45.9329	-0.665709	0.156136	-4.26365	2.01e-05	0.00146886	DOWN
CSRNP3	203.46	-1.03873	0.239286	-4.34095	1.42e-05	0.00121868	DOWN
THBD	1122.28	-0.562657	0.136313	-4.12768	3.66e-05	0.0023293	DOWN
STX19	156.944	-0.900511	0.269631	-3.33979	0.000838409	0.0197388	DOWN
APOLD1	1508.18	-0.514145	0.130064	-3.95302	7.72e-05	0.00397739	DOWN
LGALS7B	118.536	-1.65436	0.377926	-4.37747	1.2e-05	0.00110079	DOWN
HTR1F	18.4539	-0.910147	0.194274	-4.68486	2.8e-06	0.000365921	DOWN
CDH4	197.478	-1.05441	0.278876	-3.78094	0.000156234	0.00652613	DOWN
EGR3	564.961	-0.62432	0.199288	-3.13276	0.00173171	0.0317841	DOWN
SLITRK4	300.589	-0.78754	0.236413	-3.3312	0.000864714	0.0202332	DOWN
SYCN	0.691897	-1.70248	0.531746	-3.20169	0.00136625	0.027466	DOWN
NLRP11	3.29971	-1.18732	0.314933	-3.77006	0.000163206	0.00667884	DOWN
ZNF154	164.158	-0.652783	0.169887	-3.84245	0.000121813	0.00545299	DOWN
C12orf40	1.11719	-1.3197	0.390114	-3.38287	0.000717333	0.0180231	DOWN
ZSCAN4	2.62529	-1.6561	0.421257	-3.93132	8.45e-05	0.00422948	DOWN
EIF2S3B	34.9239	-0.613137	0.174385	-3.516	0.000438093	0.0133671	DOWN
SLC47A2	13.0304	-1.06062	0.233483	-4.54262	5.56e-06	0.00061959	DOWN
OR56B1	1.00997	-1.25683	0.398748	-3.15195	0.00162185	0.0307136	DOWN
ADIPOQ	704.036	-1.49299	0.454429	-3.28542	0.00101831	0.0225543	DOWN
PENK	27.3327	-1.34208	0.329943	-4.06761	4.75e-05	0.00279731	DOWN
CFAP65	24.4585	-1.00057	0.299585	-3.33985	0.00083825	0.0197388	DOWN
OR52A1	1.06841	-1.69345	0.526448	-3.21674	0.00129654	0.0265006	DOWN
FIGN	607.26	-0.681699	0.229086	-2.97574	0.00292287	0.0446572	DOWN
KIAA2012	9.64146	-0.699918	0.179712	-3.89467	9.83e-05	0.00465502	DOWN
LIPF	3.67643	-2.50074	0.55415	-4.51275	6.4e-06	0.000701357	DOWN
TSHZ2	626.541	-0.730861	0.1666	-4.38693	1.15e-05	0.00107465	DOWN
XKRX	60.2436	-0.726812	0.195498	-3.71774	0.000201009	0.00792102	DOWN
PAPPA	226.249	-0.707216	0.201685	-3.50653	0.000453985	0.0136124	DOWN
GRID1	145.908	-0.530187	0.176299	-3.00732	0.00263566	0.041885	DOWN
TCEAL7	62.0686	-0.528612	0.167184	-3.16186	0.00156765	0.0300755	DOWN
PCP4	139.793	-2.08376	0.368883	-5.64885	1.62e-08	6.04e-06	DOWN
BEGAIN	105.5	-0.74836	0.229841	-3.25598	0.00113	0.0242944	DOWN
CALN1	15.0079	-1.86155	0.328921	-5.65955	1.52e-08	5.91e-06	DOWN
CTNNA3	30.1585	-0.937637	0.249734	-3.75455	0.000173652	0.00704584	DOWN
OR51B4	1.13913	-1.78713	0.609058	-2.93426	0.00334346	0.0483395	DOWN
PRR32	1.46537	-1.56132	0.530146	-2.94508	0.00322872	0.047509	DOWN
RP1L1	28.1416	-0.671754	0.214148	-3.13687	0.00170761	0.0314934	DOWN
B3GALT5	802.898	-0.904503	0.294152	-3.07495	0.00210537	0.0358157	DOWN
FAM162B	30.8976	-0.576107	0.19358	-2.97607	0.00291967	0.0446572	DOWN
FAM3B	295.592	-1.10375	0.295432	-3.73605	0.000186935	0.00748919	DOWN
C14orf180	9.16416	-1.72569	0.447796	-3.85373	0.000116331	0.00528197	DOWN
ZBTB7C	1075.28	-0.731062	0.229939	-3.17937	0.00147594	0.02875	DOWN
IFNE	7.7088	-1.90854	0.308063	-6.19531	5.82e-10	3.96e-07	DOWN
RFX6	1.7953	-1.34831	0.430685	-3.13061	0.00174441	0.031846	DOWN
C5orf47	1.70966	-1.03817	0.300474	-3.45512	0.000550054	0.0154638	DOWN
MAGEA11	19.6332	-1.93265	0.532699	-3.62803	0.000285592	0.0101799	DOWN
RGPD2	29.9566	-1.35072	0.27818	-4.85554	1.2e-06	0.000194027	DOWN
INKA1	116.038	-0.533519	0.174402	-3.05912	0.00221985	0.0372317	DOWN
POU3F1	44.502	-0.955694	0.216831	-4.40754	1.05e-05	0.00101207	DOWN
LYG2	7.318	-0.642939	0.18394	-3.49538	0.000473383	0.0139527	DOWN
C11orf87	3.09041	-1.41352	0.394189	-3.58588	0.000335938	0.0112036	DOWN
FFAR3	3.4338	-0.846101	0.235404	-3.59426	0.000325321	0.0110783	DOWN
C7orf61	26.9505	-1.09996	0.233728	-4.70615	2.52e-06	0.000344758	DOWN
BPIFB4	7.70274	-1.65439	0.4151	-3.98552	6.73e-05	0.00364788	DOWN
FAM228A	6.92477	-1.12433	0.23655	-4.75304	2e-06	0.000287308	DOWN
RGS7BP	41.8546	-1.09282	0.318557	-3.43054	0.000602386	0.016418	DOWN
CCK	15.3414	-1.12233	0.352788	-3.18132	0.00146604	0.0286154	DOWN
CIDEC	196.94	-1.20337	0.33713	-3.56944	0.000357741	0.0116692	DOWN
LUZP2	25.4442	-0.947294	0.305595	-3.09983	0.00193629	0.0340323	DOWN
SBK2	3.40758	-1.27157	0.391493	-3.24801	0.00116217	0.0247264	DOWN
EZHIP	21.8507	-1.88671	0.532717	-3.54167	0.000397604	0.0124777	DOWN
C2orf88	506.425	-0.821308	0.227595	-3.60863	0.000307816	0.0106922	DOWN
PEAR1	290.764	-0.500084	0.150831	-3.31554	0.000914675	0.0210155	DOWN
PALM3	166.474	-0.897656	0.276406	-3.2476	0.00116382	0.0247264	DOWN
COL14A1	3945.63	-0.719918	0.246583	-2.91957	0.00350515	0.0496975	DOWN
COL4A5	1769.15	-0.804009	0.240652	-3.34096	0.000834885	0.0197045	DOWN
INSC	9.83736	-0.978732	0.273548	-3.57792	0.000346342	0.0114072	DOWN
ADRB3	3.35978	-0.859781	0.280598	-3.0641	0.00218324	0.0367796	DOWN
RELN	143.768	-1.25813	0.272532	-4.61646	3.9e-06	0.000473423	DOWN
APOD	9150.79	-0.907624	0.301069	-3.01467	0.0025726	0.0412462	DOWN
PLAC9	187.258	-0.611392	0.206348	-2.96291	0.00304745	0.0459405	DOWN
PTPRT	266.964	-1.17754	0.32042	-3.67499	0.000237855	0.00894654	DOWN
SPOCK3	7.70755	-1.65132	0.397563	-4.15362	3.27e-05	0.00214463	DOWN
ZNF676	25.3901	-1.98856	0.301021	-6.60604	3.95e-11	4.7e-08	DOWN
ELAVL3	10.6117	-1.69614	0.324981	-5.2192	1.8e-07	4.23e-05	DOWN
SLC35F1	70.389	-1.45429	0.257214	-5.65399	1.57e-08	5.98e-06	DOWN
FGF16	8.51107	-0.897171	0.299509	-2.99548	0.00274017	0.0429059	DOWN
SLC30A10	20.0967	-1.07015	0.315479	-3.39214	0.000693495	0.0177372	DOWN
S100A2	4947.47	-1.83682	0.338629	-5.42427	5.82e-08	1.79e-05	DOWN
FAM163B	13.2487	-1.10029	0.353483	-3.11271	0.00185377	0.0330387	DOWN
PIWIL2	44.9359	-1.24292	0.202715	-6.13137	8.71e-10	5.19e-07	DOWN
CYP2B6	2.38387	-1.87332	0.45869	-4.08407	4.43e-05	0.00267466	DOWN
PCDHB11	108.001	-1.13382	0.258036	-4.39402	1.11e-05	0.00105864	DOWN
COL4A6	151.898	-2.00063	0.268939	-7.43898	1.01e-13	3.22e-10	DOWN
SERPINB13	22.5378	-1.58899	0.533131	-2.98048	0.00287796	0.0443676	DOWN
AKR1B10	131.871	-1.32611	0.410732	-3.22865	0.00124377	0.0258592	DOWN
BPIFA1	10.0603	-3.9233	0.997974	-3.93126	8.45e-05	0.00422948	DOWN
CACNA1E	52.4916	-0.932964	0.24333	-3.83414	0.000126003	0.0055816	DOWN
SPANXC	0.716225	-2.52486	0.781756	-3.22973	0.00123907	0.0258277	DOWN
ZNF534	5.09831	-0.867376	0.247307	-3.50729	0.000452698	0.0136124	DOWN
MT-CYB	215564	-0.565651	0.159283	-3.55122	0.000383448	0.0122485	DOWN
APCDD1L	1010.14	-0.987596	0.28564	-3.45748	0.000545244	0.0153939	DOWN
MT-ND5	133551	-0.535133	0.178855	-2.992	0.0027716	0.0431888	DOWN
MT-ND3	71493.6	-0.566622	0.175511	-3.22841	0.00124482	0.0258592	DOWN
MT-ND1	161958	-0.624581	0.156529	-3.9902	6.6e-05	0.00358684	DOWN
MT-ATP6	141190	-0.51383	0.164618	-3.12134	0.00180029	0.0323272	DOWN
CENPW	1916.42	-0.55176	0.162194	-3.40185	0.000669304	0.0173387	DOWN
LIPJ	8.56869	-1.15695	0.259699	-4.45498	8.39e-06	0.000861104	DOWN
NHSL2	831.825	-0.622617	0.143994	-4.32393	1.53e-05	0.00127086	DOWN
MUC21	5.30652	-1.38499	0.419356	-3.30267	0.000957678	0.0216385	DOWN
INSYN2B	144.717	-0.912826	0.278239	-3.28073	0.00103539	0.0227213	DOWN
FAM71F2	91.4162	-0.684102	0.160662	-4.25802	2.06e-05	0.00149546	DOWN
CTXN3	5.29228	-2.57663	0.577904	-4.45858	8.25e-06	0.000855092	DOWN
SARNP	4.74462	-0.624754	0.183952	-3.39629	0.000683049	0.0176024	DOWN
SAMD9	2821.49	-0.759639	0.19353	-3.92516	8.67e-05	0.00431543	DOWN
KRT6A	8060.66	-1.34115	0.419273	-3.19875	0.00138023	0.027619	DOWN
TMEM211	10.4989	-1.16852	0.359491	-3.25047	0.00115215	0.0245765	DOWN
SERPINB11	1.9956	-3.47646	0.821101	-4.23391	2.3e-05	0.00164035	DOWN
ZDHHC11B	99.1202	-0.890496	0.242405	-3.67359	0.000239167	0.00896052	DOWN
ELOA2	4.41444	-1.04125	0.35105	-2.9661	0.00301601	0.0455748	DOWN
ANKUB1	2.56643	-1.31895	0.271031	-4.86642	1.14e-06	0.000186815	DOWN
COLQ	64.886	-0.542499	0.125079	-4.33726	1.44e-05	0.00123373	DOWN
TAS2R19	10.1705	-0.78825	0.182188	-4.32657	1.51e-05	0.00126119	DOWN
TAS2R14	70.4978	-0.500283	0.139247	-3.59277	0.000327187	0.0110884	DOWN
KRTAP29-1	1.63185	-0.940426	0.309574	-3.03781	0.00238307	0.0390601	DOWN
MT-ND4L	28446.5	-0.518543	0.175294	-2.95812	0.00309518	0.0462342	DOWN
POU5F1B	46.125	-0.67108	0.193557	-3.46708	0.000526136	0.0150878	DOWN
LINGO4	48.9572	-0.824133	0.281006	-2.93279	0.00335928	0.0484946	DOWN
OR2F1	0.8408	-1.63997	0.468524	-3.5003	0.000464733	0.013783	DOWN
SPINK13	1.17063	-1.2507	0.398257	-3.14042	0.00168703	0.0313859	DOWN
GOLGA8B	713.515	-0.520636	0.175063	-2.974	0.00293949	0.0448449	DOWN
SCRT2	4.23044	-1.98147	0.61703	-3.2113	0.00132135	0.0268066	DOWN
C20orf202	15.6142	-0.514833	0.151916	-3.38892	0.000701676	0.0177702	DOWN
TDRD15	1.48538	-1.99282	0.495413	-4.02255	5.76e-05	0.0031916	DOWN
OR2A5	2.0144	-1.26705	0.348137	-3.63951	0.000273158	0.0098527	DOWN
OR2A14	0.881652	-1.18468	0.403425	-2.93654	0.00331892	0.0480941	DOWN
POTEM	2.0455	-0.745209	0.230466	-3.23348	0.0012229	0.025571	DOWN
Z82206.1	11.173	-0.551332	0.159014	-3.4672	0.000525915	0.0150878	DOWN
ANKRD18B	9.55935	-1.42836	0.349591	-4.08579	4.39e-05	0.00266782	DOWN
PRH1	22.1027	-0.567955	0.145829	-3.89467	9.83e-05	0.00465502	DOWN
CTXN2	0.67367	-1.49051	0.431125	-3.45726	0.000545688	0.0153939	DOWN
PINLYP	77.3523	-0.623166	0.134437	-4.63537	3.56e-06	0.000443419	DOWN
IQCM	3.06697	-1.64663	0.498008	-3.30643	0.000944937	0.0214014	DOWN
RAMACL	21.715	-1.41457	0.248754	-5.68661	1.3e-08	5.37e-06	DOWN
IRGM	4.82052	-0.699788	0.221927	-3.15324	0.00161468	0.0306388	DOWN
PAGE2B	4.29319	-1.63722	0.440878	-3.71354	0.000204381	0.00801966	DOWN
STRIT1	1.94731	-0.996833	0.33058	-3.01541	0.00256633	0.0411953	DOWN
PCDHGC5	25.4849	-0.785559	0.211961	-3.70615	0.000210432	0.00818968	DOWN
PCDHGC4	20.8887	-0.684085	0.232444	-2.94301	0.00325033	0.0476695	DOWN
UGT1A10	3.10763	-2.61481	0.871056	-3.00189	0.00268313	0.042357	DOWN
RTL9	13.2222	-1.10545	0.23953	-4.61506	3.93e-06	0.000473423	DOWN
GSTA2	40.3455	-1.60943	0.362435	-4.4406	8.97e-06	0.00090572	DOWN
ERVFRD-1	4.90371	-0.862495	0.239587	-3.59992	0.000318316	0.0109374	DOWN
C4orf54	47.5068	-1.19942	0.342768	-3.49922	0.000466625	0.0138176	DOWN
RFPL4B	2.9386	-1.31896	0.435028	-3.03189	0.0024303	0.0396457	DOWN
SMIM18	2.24004	-0.924129	0.301746	-3.0626	0.0021942	0.036899	DOWN
PCDHGA7	55.6896	-0.910157	0.186696	-4.87508	1.09e-06	0.000181944	DOWN
CARD17	20.7808	-1.05566	0.277079	-3.80997	0.000138981	0.00598278	DOWN
SMIM35	8.47057	-0.793496	0.2083	-3.80939	0.00013931	0.00598342	DOWN
TAS2R43	1.99465	-1.24301	0.369915	-3.36026	0.000778694	0.0188927	DOWN
MTRNR2L10	7.12602	-0.849961	0.270914	-3.13739	0.00170461	0.0314684	DOWN
DNAAF4	25.3355	-0.672338	0.151675	-4.43276	9.3e-06	0.000927412	DOWN
TAS2R31	9.01359	-0.687528	0.219952	-3.12581	0.00177313	0.0319902	DOWN
HP	156.966	-1.94821	0.367689	-5.29852	1.17e-07	3.05e-05	DOWN
HPR	1.79555	-1.16267	0.387974	-2.99678	0.00272848	0.0428918	DOWN
MYMX	11.6555	-0.91101	0.231865	-3.92905	8.53e-05	0.00425736	DOWN
ZNF488	165.418	-0.872487	0.25583	-3.41042	0.000648639	0.0171087	DOWN
MTRNR2L12	69.6432	-0.591266	0.190234	-3.1081	0.00188297	0.0334029	DOWN
H3Y1	0.996702	-2.97534	0.917981	-3.24118	0.00119034	0.0250827	DOWN
AGBL1	3.05508	-1.41316	0.391506	-3.60955	0.000306724	0.0106738	DOWN
NEFL	41.4424	-1.26204	0.374836	-3.36692	0.000760127	0.0186799	DOWN
AC013394.1	12.7098	-0.717339	0.174366	-4.11399	3.89e-05	0.00244603	DOWN
TMEM272	8.08464	-1.30185	0.261056	-4.98688	6.14e-07	0.000113609	DOWN
TEX13C	14.4704	-3.03094	0.816164	-3.71364	0.000204297	0.00801966	DOWN
AC001226.2	8.78474	-0.641462	0.19212	-3.33887	0.000841201	0.0197801	DOWN
TBCEL-TECTA	8.71047	-0.577825	0.165227	-3.49716	0.000470235	0.0138814	DOWN
AC008676.3	5.61599	-1.15927	0.208246	-5.56682	2.59e-08	8.53e-06	DOWN
NPBWR1	17.9721	-1.0857	0.324634	-3.34437	0.000824691	0.0195212	DOWN
